# Supplementary material for: Time-frequency domain analysis of investor fear and expectations in stock markets of BRIC economies
Source: Heliyon. 2021 Oct 19;7(10):e08211. doi: 10.1016/j.heliyon.2021.e08211 (PMC8564565; doi:10.1016/j.heliyon.2021.e08211)
Supplement: Supplementary file 1 — Data [file mmc1.csv]

Date	BRIC	BRAZIL	Russia	INDIA	China	VIX	BRIC	BRAZIL	Russia	INDIA	China	VIX
2012-12-10	1016.62	28475.14298	46.75041173	106.9470141	349.6728149	16.05
2012-12-11	1026.77	28747.99421	46.92243898	107.1761767	347.8078987	15.57	0.009934553	0.009536468	0.003672941	0.002140475	-0.005347591	-0.030362864
2012-12-12	1031.8101	28596.10539	47.69045157	107.052078	349.0333484	15.95	0.004896686	-0.005297465	0.016235197	-0.001158565	0.00351716	0.024112843
2012-12-13	1028.24	28589.14112	47.60071717	106.3433725	344.8748197	16.56	-0.003466036	-0.000243569	-0.001883373	-0.006642204	-0.011985962	0.03753132
2012-12-14	1033.04	28605.32706	47.90807557	106.4308515	360.5712232	17	0.004657309	0.000565997	0.006436255	0.000822271	0.044507995	0.026223195
2012-12-17	1029.8199	28502.09101	47.88427199	105.4425538	362.6080322	16.34	-0.003121979	-0.003615508	-0.000496983	-0.009329202	0.005632945	-0.039597255
2012-12-18	1040.46	28841.64003	48.14947221	106.2973962	363.5720756	15.57	0.01027899	0.011842724	0.005523077	0.008074499	0.00265511	-0.048270104
2012-12-19	1043.3	29343.05368	47.72590114	107.5026071	363.3095954	17.36	0.002725843	0.017235669	-0.008835925	0.011274309	-0.000722209	0.108822723
2012-12-20	1040.76	29713.23554	48.38072079	106.7130998	364.3346204	17.67	-0.002437551	0.012536741	0.013627152	-0.007371176	0.002817382	0.017699577
2012-12-21	1037.73	29394.60358	48.03245858	105.0434027	361.8474047	17.84	-0.00291558	-0.010781482	-0.007224401	-0.015770299	-0.006850143	0.009574841
2012-12-26	1046.23	29641.05319	48.33227643	106.2635125	372.7779523	19.48	0.008157591	0.008349227	0.006222584	0.011548352	0.029760351	0.087945171
2012-12-27	1041.42	29499.97559	48.2848277	105.6514935	370.328551	19.47	-0.00460806	-0.004770897	-0.000982202	-0.005776096	-0.006592353	-0.000513479
2012-12-28	1048.27	29831.6758	48.38193223	106.7610544	375.1408494	22.72	0.00655602	0.011181339	0.002009058	0.010447321	0.012910967	0.154370774
2013-01-08	1074.12	30137.47473	49.87439378	108.0523903	382.7212439	13.62	0.024360535	0.01019863	0.030381277	0.012023004	0.020005348	-0.511706293
2013-01-09	1082.42	30164.87705	49.9135737	108.1702256	382.5624187	13.81	0.007697553	0.000908831	0.000785263	0.001089944	-0.000415075	0.013853667
2013-01-10	1081.71	30301.3068	49.54259323	108.2977843	384.0226145	13.49	-0.000656153	0.004512604	-0.007460215	0.001178546	0.003809617	-0.023444297
2013-01-11	1074.02	30237.69791	49.75596904	107.6102004	377.6970542	13.36	-0.007134504	-0.002101419	0.004297668	-0.006369252	-0.016609012	-0.009683502
2013-01-14	1088.02	30535.04009	50.5220849	109.4850813	389.0498449	13.52	0.012950913	0.009785458	0.015280128	0.017272854	0.029615041	0.011904903
2013-01-15	1083.53	30301.70831	50.07319725	109.781757	391.6862526	13.55	-0.004135301	-0.007670789	-0.008924686	0.002706072	0.006753672	0.002216477
2013-01-16	1080.11	30279.01108	50.0687476	108.2964354	388.8316901	13.42	-0.003161342	-0.000749322	-8.88669E-05	-0.013622128	-0.007314567	-0.009640416
2013-01-17	1083.84	30475.3332	50.22231451	109.7740966	384.4616868	13.57	0.003447403	0.00646284	0.003062427	0.013552348	-0.011302437	0.011115342
2013-01-18	1093.3199	30314.18926	50.77101549	111.2066682	389.9357125	12.46	0.008708556	-0.005301714	0.01086619	0.012965759	0.014137746	-0.08533796
2013-01-22	1093.9399	30140.11286	50.34689903	111.0851389	389.5204978	12.43	0.000566919	-0.005758958	-0.008388602	-0.001093421	-0.001065396	-0.002410608
2013-01-23	1095.91	30389.02457	50.91869515	111.3348522	390.616231	12.46	0.001799302	0.008224572	0.011293119	0.002245422	0.002809082	0.002410608
2013-01-24	1089.65	30072.18426	50.73802813	110.197433	387.290054	12.69	-0.005728525	-0.010480876	-0.003554457	-0.010268744	-0.008551666	0.018290768
2013-01-28	1089.3457	29660.57417	52.01946407	111.0159866	394.4097227	13.57	-0.000279303	-0.013781939	0.024942266	0.007400612	0.018216368	0.067047192
2013-01-29	1093.4069	30341.21754	51.52402737	110.8516479	396.4502056	13.31	0.003721177	0.022688408	-0.009569708	-0.001481412	0.005160174	-0.019345841
2013-01-30	1092.4287	29821.93295	51.18950095	111.868067	400.8624183	14.32	-0.000895035	-0.017262975	-0.006513798	0.009127402	0.011067824	0.073141529
2013-01-31	1095.0123	30061.11167	51.51110475	111.8072313	401.4867878	14.28	0.002362213	0.007988238	0.006262959	-0.000543964	0.001556354	-0.002797205
2013-02-01	1099.7229	30418.16486	51.5463368	111.3477736	406.6181781	12.9	0.004292643	0.011807593	0.000683736	-0.00411784	0.012699982	-0.101632646
2013-02-04	1092.7941	29951.81619	51.1841342	110.9276925	407.7351686	14.67	-0.006320428	-0.015449995	-0.007051542	-0.003779829	0.002743259	0.128577281
2013-02-05	1083.4795	29904.90492	51.47384637	110.6622282	408.8024251	13.72	-0.008560189	-0.001567452	0.005644236	-0.002395997	0.002614104	-0.06694997
2013-02-06	1080.7886	29651.96419	50.8042001	110.7299418	408.9060183	13.41	-0.002486662	-0.008494142	-0.013094811	0.000611707	0.000253374	-0.022853925
2013-02-07	1075.2462	29501.90033	50.93091409	110.01011	406.1802278	13.5	-0.005141301	-0.00507369	0.002491058	-0.006522009	-0.006688374	0.006688988
2013-02-08	1073.5792	29795.66546	50.580041	108.8910639	408.2917399	13.02	-0.001551546	0.009908249	-0.006913037	-0.010224302	0.005184996	-0.036203049
2013-02-19	1069.9846	29250.9952	50.54438388	107.7166517	399.4852718	12.31	-0.003353857	-0.018449332	-0.000705213	-0.010843785	-0.02180507	-0.056074697
2013-02-20	1068.0305	28710.37972	50.16645811	108.2770063	402.2748947	14.68	-0.001827958	-0.018654877	-0.007505201	0.005188633	0.006958775	0.176074083
2013-02-21	1047.6984	28479.61456	49.70715669	105.5015519	390.1987965	15.22	-0.01922054	-0.008070167	-0.009197718	-0.025967154	-0.030479329	0.036124329
2013-02-22	1048.6935	28777.31195	49.50138422	106.2140549	388.1492005	14.17	0.000949345	0.010398744	-0.004148287	0.006730781	-0.005266541	-0.071483299
2013-02-25	1049.546	28779.32191	49.52832053	107.0382239	390.2879313	18.99	0.000812586	6.98429E-05	0.000544005	0.00772956	0.005494949	0.292785471
2013-02-26	1034.0245	28740.28261	48.93957174	104.8590928	385.2276749	16.87	-0.01489922	-0.001357426	-0.011958331	-0.020568528	-0.013050229	-0.118375628
2013-02-27	1040.6572	28920.35952	48.61796273	106.0810422	388.7697275	14.73	0.006393966	0.006246115	-0.006593241	0.011585875	0.009152685	-0.135650666
2013-02-28	1047.5367	29073.38177	48.53136165	103.0856174	397.7859026	15.51	0.006588971	0.005277211	-0.001782845	-0.028643471	0.022926719	0.051598747
2013-03-01	1041.3518	28663.41992	48.29315295	102.6161924	396.7950017	15.36	-0.005921731	-0.014201297	-0.004920431	-0.004564139	-0.002494149	-0.009718249
2013-03-04	1028.969	28499.6696	47.79832953	102.2490216	382.1801744	14.01	-0.011962347	-0.005729248	-0.010299098	-0.003584515	-0.037527621	-0.091995367
2013-03-05	1037.3815	28415.08849	48.20930912	103.7802472	391.4907611	13.48	0.00814242	-0.002972205	0.008561446	0.01486443	0.024069758	-0.038564255
2013-03-06	1055.3876	29455.34684	48.58859211	104.5987027	395.0267636	13.53	0.017208343	0.035955161	0.007836635	0.007855493	0.008991602	0.003702337
2013-03-07	1060.0162	29964.25989	48.70286793	105.6093191	391.084513	13.06	0.004376098	0.017129884	0.002349145	0.009615467	-0.010029836	-0.035355318
2013-03-11	1064.8553	29947.716	48.8918434	107.4076222	388.9094889	11.56	0.00455473	-0.000552273	0.003872663	0.016884533	-0.005577042	-0.122003261
2013-03-12	1057.3777	29725.5694	48.8256561	107.2627844	385.0284951	12.27	-0.007046946	-0.007445463	-0.001354666	-0.001349397	-0.010029295	0.059606395
2013-03-13	1043.5256	29253.89341	48.66259728	105.8192246	381.3508092	11.83	-0.013186995	-0.015994925	-0.003345202	-0.013549543	-0.009597634	-0.036518581
2013-03-14	1047.5992	29115.82586	48.79316687	106.7411924	382.3074703	11.3	0.00389609	-0.004730803	0.002679568	0.008674932	0.00250547	-0.045835952
2013-03-15	1041.5435	28800.40515	48.57896669	106.8178048	383.6155093	11.3	-0.005797322	-0.010892416	-0.004399627	0.000717482	0.003415592	0
2013-03-18	1026.7285	28675.73988	47.61845857	105.996623	377.0435967	13.36	-0.014326214	-0.00433799	-0.019970182	-0.007717389	-0.017279951	0.167462442
2013-03-19	1017.508	28426.50931	46.91364419	103.8142529	380.1420826	14.39	-0.009021033	-0.008729329	-0.014911917	-0.020803963	0.008184263	0.074268353
2013-03-20	1024.5471	28205.40146	47.32731077	102.7733635	390.1968337	12.67	0.006894161	-0.007808635	0.00877897	-0.010077063	0.026106229	-0.127296527
2013-03-21	1018.8746	27888.73444	47.15588503	102.3057089	391.2695279	13.99	-0.005551976	-0.011290677	-0.003628707	-0.004560733	0.002745339	0.099105794
2013-03-22	1011.3094	27452.86488	46.65758134	102.0054577	392.3202307	13.57	-0.007452758	-0.015752294	-0.010623387	-0.002939158	0.002681769	-0.030481315
2013-03-25	1010.4157	27249.8982	46.17990786	101.8589319	391.9779311	13.74	-0.000884097	-0.007420744	-0.010290621	-0.001437483	-0.000872881	0.012449813
2013-03-26	1013.9041	27719.27405	46.06856641	101.6161561	387.1121081	12.77	0.003446494	0.0170782	-0.002413948	-0.002386296	-0.012491204	-0.073212617
2013-03-28	1017.5166	27987.13186	46.46923501	102.6907031	376.5131849	12.7	0.003556628	0.009616843	0.00865962	0.010519049	-0.02776127	-0.005496677
2013-04-01	1015.6093	27697.65644	45.95604084	103.1702086	376.1920786	13.58	-0.001876225	-0.010397024	-0.011105175	0.004658547	-0.000853206	0.066996129
2013-04-02	1010.5328	27205.14473	45.97660507	104.3491072	377.1319366	12.78	-0.005011011	-0.017941705	0.000447376	0.011361943	0.00249523	-0.060716673
2013-04-03	1006.201	27457.373	45.88820546	102.4807646	375.1460725	14.21	-0.004295864	0.009228629	-0.001924559	-0.018066959	-0.005279614	0.106064493
2013-04-08	993.60931	27685.2735	44.54518717	100.1286146	373.1426577	13.19	-0.012593051	0.0082659	-0.029704006	-0.023219613	-0.00535467	-0.074486975
2013-04-09	1006.1663	28155.92708	45.08989574	99.268652	375.5893889	12.84	0.012558564	0.016857257	0.012154064	-0.008625674	0.006535689	-0.026893668
2013-04-10	1015.6763	28367.02176	45.67651224	100.415988	376.1797561	12.36	0.00940733	0.007469379	0.01292603	0.011491606	0.001570608	-0.038099846
2013-04-11	1012.6473	28074.54836	45.21184637	100.9981981	374.9227604	12.24	-0.002986705	-0.010363851	-0.01022507	0.005781238	-0.003347071	-0.009756175
2013-04-12	1003.5944	27817.92185	44.8762038	100.0880715	373.0035472	12.06	-0.008980035	-0.00918293	-0.007451468	-0.009052163	-0.005132103	-0.014815086
2013-04-15	985.9884	26759.95856	43.95909579	100.4698012	369.1495666	17.27	-0.017698645	-0.038773797	-0.020648112	0.003806683	-0.010386038	0.359076701
2013-04-16	990.24591	27131.07035	43.19967034	103.5262146	371.5575736	13.96	0.004308716	0.013772892	-0.017426696	0.029967665	0.006501937	-0.212774795
2013-04-17	979.68958	26525.86276	42.4750089	103.3803133	371.9935877	16.51	-0.01071754	-0.022559368	-0.016916987	-0.001410311	0.001172789	0.167770161
2013-04-18	980.34943	26386.3765	42.75134477	105.4909502	372.1361607	17.56	0.000673303	-0.005272375	0.006484774	0.020210619	0.000383194	0.06165733
2013-04-22	997.40442	26945.42703	42.49264951	106.1856844	379.6256408	14.39	0.017247255	0.020965764	-0.006069543	0.006564132	0.019925801	-0.199090067
2013-04-23	995.83398	27215.12868	42.44734908	105.7457751	370.0132728	13.48	-0.001575768	0.009959421	-0.001066646	-0.004151436	-0.025646734	-0.065326415
2013-04-25	1015.6886	27322.5064	43.43545931	107.5382668	373.3020485	13.62	0.019741528	0.003937753	0.02301168	0.016808889	0.008848996	0.010332195
2013-04-26	1011.7104	27128.73287	43.81148837	106.3866677	369.7543076	13.61	-0.003924442	-0.007117353	0.008619932	-0.010766489	-0.009549122	-0.000734484
2013-05-02	1025.5238	27534.30719	44.34322382	110.0601587	369.6658842	13.59	0.013561143	0.014839342	0.012063834	0.033946848	-0.00023917	-0.001470589
2013-05-03	1029.9326	27619.06374	45.35696914	108.8330113	374.9939406	12.85	0.004289857	0.003073488	0.022603931	-0.011212412	0.014310285	-0.055990417
2013-05-06	1034.1013	27522.28401	45.53091972	108.8794543	378.6788993	12.66	0.004039377	-0.003510245	0.00382781	0.000426645	0.009778747	-0.014896395
2013-05-07	1046.6733	27987.59636	46.01031402	110.3241406	380.2200007	12.83	0.012084108	0.016765421	0.01047394	0.013181419	0.00406142	0.013338762
2013-05-08	1052.7673	27864.78254	46.10652243	110.6099915	382.8334932	12.66	0.005805372	-0.004397808	0.002088835	0.002587659	0.006850117	-0.013338762
2013-05-10	1045.3577	27243.32608	45.88535819	109.5049168	382.8269082	12.59	-0.007063098	-0.02255504	-0.004808352	-0.010040974	-1.72008E-05	-0.005544569
2013-05-13	1033.3762	27025.24942	45.57168089	107.8990001	381.7441175	12.55	-0.011527818	-0.008036984	-0.006859582	-0.014773845	-0.002832416	-0.003182182
2013-05-14	1032.0211	27251.65503	44.8012442	108.1267564	377.7364337	12.77	-0.001312193	0.008342662	-0.017050579	0.002108604	-0.010553848	0.017378004
2013-05-15	1034.2881	27155.91201	44.50376945	110.7421016	378.9234974	12.81	0.002194251	-0.003519478	-0.006662019	0.02389988	0.003137644	0.003127446
2013-05-16	1033.7983	27046.20398	43.70770107	111.1975891	383.2713995	13.07	-0.000473675	-0.004048114	-0.01804958	0.004104612	0.011409022	0.020093412
2013-05-17	1037.2885	27106.41738	44.61940503	111.4067267	389.0343963	12.45	0.003370408	0.002223842	0.020644542	0.001879008	0.014924409	-0.048598905
2013-05-20	1046.9708	27397.63902	44.81430633	110.3145827	392.1501726	13.02	0.009290945	0.010686339	0.004358571	-0.009851582	0.007977098	0.044766014
2013-05-21	1043.5629	27582.39129	45.40404459	108.89371	393.1628309	13.37	-0.003260319	0.00672073	0.013073763	-0.012963858	0.002578994	0.026526754
2013-05-22	1041.5905	27683.11911	46.45796581	108.2177729	393.0611708	13.82	-0.001891852	0.003645237	0.022946754	-0.006226656	-0.000258603	0.033103427
2013-05-23	1018.6679	27442.247	44.73261176	105.7325758	388.3134592	14.07	-0.022253078	-0.008739122	-0.037845138	-0.023232576	-0.012152353	0.017928053
2013-05-24	1019.8295	27525.96623	43.87771638	106.0458035	390.6375931	13.99	0.001139663	0.003046098	-0.019296214	0.002958073	0.00596736	-0.005702082
2013-05-28	1027.9008	27184.91243	44.6520246	107.7568064	396.9226313	14.48	0.007883208	-0.012467656	0.017493058	0.016005786	0.01596112	0.034425598
2013-05-29	1010.2426	26152.26174	43.38748948	107.1622344	396.893355	14.83	-0.017328164	-0.038726452	-0.028728511	-0.005533	-7.37609E-05	0.023883769
2013-05-31	991.81488	25100.78109	42.74137129	104.6277135	392.5559761	16.3	-0.018409302	-0.041036713	-0.015003805	-0.023935432	-0.010988476	0.094512952
2013-06-03	986.62848	25264.31248	42.05938128	103.5834315	392.5006988	16.28	-0.005242922	0.006493861	-0.016084874	-0.010031075	-0.000140824	-0.001227747
2013-06-04	986.61377	25385.54443	41.8619164	103.8502549	388.1154622	16.27	-1.49095E-05	0.004787069	-0.004705963	0.002572615	-0.011235439	-0.000614439
2013-06-05	974.6413	24867.47833	41.67755635	103.4084106	387.9215178	17.5	-0.01220914	-0.020619036	-0.00441373	-0.004263706	-0.000499833	0.07287796
2013-06-06	969.99573	24890.49278	41.17742702	103.2107453	382.4620508	16.63	-0.004777836	0.000925056	-0.012072549	-0.00191333	-0.014173611	-0.050992588
2013-06-07	961.27032	24155.28206	41.8158906	102.0075508	377.2899293	15.14	-0.00903601	-0.029982839	0.015386207	-0.011726131	-0.0136155	-0.093868045
2013-06-13	921.29529	23510.02145	39.5704906	96.67922851	366.5475395	16.41	-0.042475056	-0.0270763	-0.055192772	-0.053648262	-0.02888571	0.080550657
2013-06-14	925.79718	23091.34057	40.17751424	99.4114146	369.093234	17.15	0.004874579	-0.017969095	0.015223838	0.027868366	0.006921054	0.044107269
2013-06-17	931.9325	22794.82238	41.67135701	99.55431523	368.4581192	16.8	0.006605205	-0.012924259	0.036506519	0.001436435	-0.001722226	-0.020619287
2013-06-18	925.37091	22791.75229	42.14590107	97.63445041	368.776526	16.61	-0.007065746	-0.000134693	0.011323423	-0.01947297	0.000863787	-0.011373963
2013-06-19	913.2619	22028.91311	41.51412692	97.81986963	366.1563468	16.64	-0.013171945	-0.034042906	-0.015103656	0.001897316	-0.007130421	0.001804512
2013-06-20	878.26727	21409.6048	40.38001127	93.64436774	355.915517	20.49	-0.039071741	-0.028516179	-0.027698885	-0.043623437	-0.028367028	0.208127527
2013-06-21	875.25482	20779.88077	39.71642699	94.28879376	353.7761832	18.9	-0.003435888	-0.029854396	-0.016570012	0.006858061	-0.006028929	-0.08077504
2013-06-24	853.6593	20418.0215	39.40531345	92.19563468	334.3502047	20.11	-0.024982899	-0.01756733	-0.007864214	-0.022449563	-0.056475502	0.062055282
2013-06-25	859.0047	21139.65513	39.42880063	92.47691679	333.7381996	18.47	0.006242225	0.034732749	0.000595863	0.003046282	-0.001832109	-0.08506941
2013-06-26	873.85162	21469.13344	40.36161888	90.54980697	332.1882099	17.21	0.017136197	0.015465583	0.023382776	-0.021059013	-0.004655147	-0.070657184
2013-06-27	883.03528	21796.20931	39.9308554	92.7562222	331.8781956	16.86	0.010454564	0.01511982	-0.010729962	0.024074732	-0.000933685	-0.020546658
2013-06-28	896.96503	21422.4394	40.4682966	96.53864642	337.4697025	16.86	0.015651721	-0.017297127	0.013369524	0.039968624	0.016707715	0
2013-07-01	898.86432	21184.4132	40.85022471	97.55749601	340.4825213	16.37	0.002115224	-0.011173258	0.009393455	0.010498498	0.008888056	-0.029493561
2013-07-02	882.01788	20182.93581	40.72605071	96.72660092	342.4064512	16.44	-0.018919772	-0.048428199	-0.003044368	-0.008553455	0.005634693	0.004266998
2013-07-03	863.23328	19903.68521	40.46892784	94.27578332	340.4363178	16.2	-0.02152736	-0.013932584	-0.006333488	-0.0256641	-0.005770403	-0.014706147
2013-07-05	874.70752	19967.53379	40.49154868	95.54902379	342.5507288	14.89	0.0132046	0.003202743	0.000558812	0.013415102	0.006191677	-0.084321396
2013-07-08	867.76849	19962.5775	40.5987112	94.16118547	334.1446713	14.78	-0.007964605	-0.000248248	0.002643044	-0.014631401	-0.024845713	-0.007414931
2013-07-10	873.65839	20042.05076	40.31259635	96.09247109	342.6159294	14.21	0.006764479	0.003973209	-0.007072338	0.020302916	0.025036034	-0.039328973
2013-07-11	898.935	20568.2915	41.56973918	97.57928242	353.8513049	14.01	0.028521288	0.025918038	0.030708494	0.015354232	0.032266702	-0.014174582
2013-07-12	899.18127	20087.89871	42.90768933	99.02700651	347.7387299	13.84	0.00027392	-0.023633063	0.031678569	0.014727405	-0.017425361	-0.01220841
2013-07-15	907.8161	20730.92191	42.99740526	99.02042343	351.1601138	13.79	0.009557176	0.031508818	0.002088723	-6.64798E-05	0.009790862	-0.003619258
2013-07-16	911.62158	20970.59955	43.22543069	99.01481482	352.4218777	14.42	0.004183145	0.011495038	0.005289224	-5.66425E-05	0.00358669	0.04467244
2013-07-17	915.5849	21193.3077	43.9989306	98.63224954	348.8556018	13.78	0.004338126	0.010564022	0.017736334	-0.003871201	-0.010170886	-0.045397866
2013-07-18	917.73828	21376.56769	43.65228056	99.46237768	344.8297555	13.77	0.002349156	0.008609897	-0.007909802	0.008381176	-0.011607255	-0.000725953
2013-07-19	912.62219	21197.72372	43.87897456	99.47787906	339.7703353	12.54	-0.005590269	-0.00840155	0.005179739	0.00015584	-0.014780928	-0.093568778
2013-07-22	916.31372	21701.33137	43.65008881	99.11587225	341.6754162	12.29	0.004036812	0.023479808	-0.005229949	-0.003645706	0.005591306	-0.020137612
2013-07-23	931.89972	21927.56019	43.84845747	99.83785706	348.5751461	12.66	0.016866417	0.01037069	0.004534224	0.007257848	0.019992623	0.029661493
2013-07-24	927.43701	21648.79391	43.55877019	99.4080504	346.9039119	13.18	-0.004800334	-0.012794557	-0.006628476	-0.00431434	-0.004806004	0.040253112
2013-07-25	925.72418	21813.26131	43.33986682	98.07646951	344.8266	12.97	-0.00184855	0.007568357	-0.005038142	-0.013485625	-0.006006149	-0.016061531
2013-07-26	924.80957	21979.52014	43.12364772	97.75206284	343.2421251	12.72	-0.000988482	0.007593015	-0.005001406	-0.003313174	-0.00460558	-0.01946344
2013-07-29	915.6228	21769.58772	42.84388012	96.18688396	337.2877957	13.39	-0.009983357	-0.00959718	-0.006508704	-0.016141295	-0.017499543	0.051332602
2013-07-30	908.05652	21363.20964	42.22446097	93.14324563	339.6932336	13.39	-0.008297866	-0.01884367	-0.014563117	-0.032154423	0.007106397	0
2013-07-31	902.84833	21063.09607	41.82991234	93.10114025	340.4698532	13.45	-0.005752046	-0.014147759	-0.009388007	-0.000452152	0.002283629	0.004470946
2013-08-01	911.9408	21448.5531	42.33524052	92.6228852	346.4196839	12.94	0.010020499	0.018134681	0.012008159	-0.00515018	0.017324414	-0.038655817
2013-08-02	909.40259	21140.00872	42.21949955	90.75927324	346.5313715	11.98	-0.002787186	-0.014489796	-0.002737659	-0.020325599	0.000322354	-0.077084696
2013-08-05	907.89563	21052.91433	42.04962263	91.30512261	350.4116135	11.84	-0.001658462	-0.004128394	-0.004031777	0.005996241	0.011135149	-0.011754963
2013-08-06	894.55029	20661.31492	41.5025653	89.1163055	352.3005371	12.72	-0.014808304	-0.018775891	-0.013095172	-0.024264573	0.005376108	0.071691928
2013-08-07	888.05438	20606.60586	41.37678739	88.33729334	350.0843153	12.98	-0.007288143	-0.00265141	-0.003035207	-0.008779953	-0.006310584	0.020234153
2013-08-08	898.99152	21385.90848	41.30326696	89.63872702	349.6793702	12.73	0.012240622	0.037120526	-0.001778433	0.014625081	-0.001157377	-0.019448299
2013-08-12	920.65851	22139.8345	42.24998935	89.83131014	359.2329921	12.81	0.023815584	0.034646229	0.022662502	0.002146132	0.026954532	0.006264703
2013-08-13	928.7002	21969.67263	42.80380651	91.26982642	360.125525	12.31	0.008696788	-0.007715467	0.013022934	0.015886665	0.00248147	-0.039814176
2013-08-14	931.55	22018.56803	43.09194797	91.71717709	359.1758286	13.04	0.003063891	0.002223113	0.006709122	0.004889435	-0.002640609	0.057609616
2013-08-16	918.36682	21873.68644	41.82706876	87.60623618	354.0229851	14.37	-0.014252969	-0.006601717	-0.02979245	-0.045857495	-0.014450201	0.097121144
2013-08-19	907.30151	21509.81774	41.96210928	83.7822935	356.4924303	15.1	-0.012122076	-0.016774912	0.003223343	-0.044630494	0.006951166	0.049552044
2013-08-20	891.3017	21097.335	41.83387703	83.21765644	354.1551553	14.91	-0.017791842	-0.019362741	-0.003060585	-0.006762148	-0.006577897	-0.012662615
2013-08-21	886.16217	20857.89953	41.71439307	80.62204182	354.2904155	15.94	-0.005783008	-0.011413978	-0.00286024	-0.031687458	0.000381851	0.066799545
2013-08-22	888.84222	21018.09929	42.35648411	81.58796508	353.4315148	14.76	0.003019769	0.007651187	0.01527529	0.01190968	-0.002427228	-0.076910854
2013-08-23	900.21301	21871.8039	41.97578847	83.67628862	351.7110689	13.98	0.012711674	0.039814377	-0.00902853	0.025273883	-0.00487972	-0.054293082
2013-08-26	899.45441	21698.37145	41.96193035	83.23013528	358.3634883	14.99	-0.000843045	-0.007961105	-0.0003302	-0.005346162	0.01873779	0.069755575
2013-08-27	881.97913	20875.8283	41.69781894	76.98856713	359.6491703	16.77	-0.019619975	-0.03864526	-0.006313963	-0.077952553	0.003581228	0.112208264
2013-08-28	873.0683	21209.13576	41.35086829	74.96442981	359.3909073	16.49	-0.010154605	0.015840072	-0.008355404	-0.0266432	-0.000718355	-0.016837439
2013-08-29	881.92249	21175.77094	41.34714495	78.98245403	358.6021428	16.81	0.010090384	-0.001574373	-9.00467E-05	0.052211995	-0.002197138	0.019219811
2013-08-30	885.50018	21082.43403	41.13079935	80.57881772	358.9712188	17.01	0.004048488	-0.004417465	-0.005246156	0.020010081	0.001028678	0.011827459
2013-09-03	891.15271	21606.05173	41.3151611	76.60221937	363.1058079	16.61	0.006363144	0.024533265	0.004472313	-0.050609758	0.011452059	-0.023796483
2013-09-04	899.7168	21974.14914	41.22531788	79.49313417	363.9183018	15.88	0.009564243	0.016893275	-0.00217695	0.037044605	0.002235123	-0.044944468
2013-09-05	917.76422	22458.00695	42.50334672	82.66583438	363.1252773	15.77	0.01986047	0.021780484	0.03053024	0.039135734	-0.002181506	-0.006951055
2013-09-06	926.76819	23393.72389	42.62940213	84.96193506	366.0825947	15.85	0.009762953	0.040820569	0.002961387	0.027396944	0.008111085	0.005060099
2013-09-10	962.27368	23699.96048	43.61892073	89.92995073	382.8196597	14.53	0.037595431	0.013005604	0.022946812	0.056827709	0.044705039	-0.086954023
2013-09-11	959.47449	23348.35251	43.98427102	91.04913245	383.4129399	13.82	-0.002913173	-0.014946955	0.008341075	0.012368236	0.001548565	-0.050098659
2013-09-12	957.0191	23415.22007	43.99582561	89.9193999	385.9439995	14.29	-0.002562379	0.002859816	0.000262664	-0.012485565	0.006579699	0.033443174
2013-09-13	956.59351	23614.04179	44.09560158	89.78568358	382.6022807	14.16	-0.000444803	0.008455285	0.002265283	-0.001488175	-0.008696262	-0.009138904
2013-09-16	968.49512	23766.50623	44.91304374	90.68185125	381.7042151	14.38	0.012364897	0.006435762	0.018368219	0.009931704	-0.002350015	0.015417264
2013-09-17	969.45111	23998.96082	45.61777849	90.01650181	373.7535107	14.53	0.000986601	0.009733242	0.015569261	-0.007364234	-0.021049485	0.010377125
2013-09-18	972.31921	24772.25829	45.32123488	90.6277331	374.8301749	13.59	0.002954111	0.031713879	-0.006521836	0.006767264	0.002876539	-0.066881249
2013-09-23	985.06268	24786.02783	46.24959821	91.85820019	379.9693186	14.31	0.013021118	0.000555691	0.020277093	0.013485815	0.013617452	0.051624365
2013-09-24	979.70428	24709.93735	45.90073518	91.4289787	377.2623025	14.08	-0.005454503	-0.003074616	-0.007571643	-0.004683604	-0.007149801	-0.016203243
2013-09-25	977.93701	24418.84254	46.50356574	91.92526417	375.9936938	14.01	-0.00180551	-0.011850415	0.013047858	0.005413419	-0.003368337	-0.00498399
2013-09-26	975.07147	24137.40688	46.50610785	92.68481056	368.7028294	14.06	-0.00293449	-0.01159228	5.46633E-05	0.008228702	-0.019581392	0.003562526
2013-09-27	970.81201	23811.99929	45.74837755	91.43551233	369.5384936	15.46	-0.004377926	-0.013573164	-0.016427328	-0.013570663	0.002263933	0.094922157
2013-09-30	959.79309	23473.19819	45.22539736	89.48232273	371.9639116	16.6	-0.011415115	-0.014330358	-0.01149751	-0.021592846	0.006541925	0.071146652
2013-10-08	984.94623	23764.33925	46.60871827	94.04713032	375.7555198	20.34	0.025869321	0.012326838	0.030128793	0.049754949	0.010141881	0.203186695
2013-10-09	985.47699	23830.08027	46.47319991	95.17713791	378.3043098	19.6	0.000538727	0.002762553	-0.002911811	0.011943722	0.006760206	-0.037059824
2013-10-10	992.33289	24258.08578	46.86776734	96.51657442	374.9045562	16.48	0.006932848	0.017801336	0.008454375	0.013974984	-0.009027447	-0.173382042
2013-10-11	1000.469	24360.4455	46.7613826	97.72363164	381.1701963	15.72	0.008165543	0.004210735	-0.002272471	0.01242866	0.016574508	-0.047213737
2013-10-14	1002.4912	24832.95132	46.88125712	97.41845514	383.5808479	16.07	0.002019212	0.019210723	0.002560256	-0.003127739	0.00630443	0.022020393
2013-10-15	1005.2373	25203.13546	47.469651	96.67137941	383.1147526	18.66	0.002735531	0.014796956	0.01247262	-0.007698285	-0.001215855	0.149428016
2013-10-17	1005.4957	25619.27527	46.88477528	96.64216769	375.7019822	13.48	0.000257021	0.016376599	-0.012397579	-0.000302221	-0.019538331	-0.32517509
2013-10-18	1013.7137	25622.75482	47.79530946	98.73992779	376.6120514	13.04	0.008139864	0.000135808	0.019234504	0.021474237	0.002419388	-0.033185549
2013-10-21	1017.8643	25800.5199	48.15706839	98.70159912	382.8034683	13.16	0.00408609	0.006913826	0.007540421	-0.000388253	0.016306104	0.009160369
2013-10-22	1017.6931	25950.44354	47.92155806	98.68757001	379.7497426	13.33	-0.000168209	0.005794059	-0.00490246	-0.000142147	-0.008009256	0.012835208
2013-10-23	1001.5022	25403.82157	47.1983366	98.24884648	375.4711881	13.42	-0.016037326	-0.021289083	-0.015206817	-0.004455491	-0.011330725	0.006728997
2013-10-24	995.10577	24944.15909	47.32932638	98.36670527	372.3017921	13.2	-0.006407319	-0.018259928	0.002771461	0.001198876	-0.008476944	-0.016529302
2013-10-25	991.66479	24790.18082	47.51719738	97.82762499	366.970319	13.09	-0.003463896	-0.00619205	0.003961584	-0.005495384	-0.014423824	-0.00836825
2013-10-28	997.5423	25213.28114	47.71557099	97.0638655	366.9912608	13.31	0.005909417	0.016923245	0.004166085	-0.007837832	5.70651E-05	0.016667052
2013-10-29	1002.0382	25016.65061	47.66046668	99.02216561	365.8671099	13.41	0.004496851	-0.007829257	-0.001155517	0.019974551	-0.003067855	0.007485065
2013-10-30	1011.939	24753.40187	47.45730877	99.90468527	371.0602855	13.65	0.009832167	-0.010578699	-0.004271719	0.008872864	0.014094364	0.017738824
2013-10-31	1008.8286	24636.15311	47.10382923	100.3004214	367.9291803	13.75	-0.003078437	-0.004747926	-0.007476246	0.003953312	-0.008474069	0.007299302
2013-11-01	1002.6551	24043.28511	47.23654593	100.11078	368.8513842	13.28	-0.006138274	-0.024359251	0.002813573	-0.001892524	0.002503335	-0.03477968
2013-11-05	994.8764	23668.59391	46.79622632	99.27054885	370.3152544	13.27	-0.007788352	-0.015706734	-0.009365306	-0.008428433	0.003960872	-0.000753296
2013-11-06	990.84601	23432.79782	46.36501612	97.70330379	367.6254173	12.67	-0.004059375	-0.010012361	-0.009257354	-0.015913565	-0.00729015	-0.046268854
2013-11-07	982.34637	23109.62668	46.50843885	96.8559882	365.8613924	13.91	-0.008615169	-0.013887387	0.003088565	-0.008710157	-0.00480998	0.093371012
2013-11-08	966.3407	22553.14024	46.00173562	95.99500392	361.8592784	12.9	-0.016427502	-0.024374957	-0.01095465	-0.00892907	-0.01099915	-0.075380695
2013-11-11	958.01202	22742.49968	45.57774849	94.34733663	362.4846324	12.53	-0.008656139	0.008361094	-0.009259501	-0.017313105	0.001726677	-0.029101542
2013-11-12	950.89258	22177.46051	45.93719958	92.8108858	365.4618778	12.82	-0.007459223	-0.025158926	0.007855611	-0.016419106	0.008179892	0.022880683
2013-11-13	941.72699	22483.01408	44.70976237	92.7406065	358.7259629	12.52	-0.009685688	0.013683614	-0.027083362	-0.000757518	-0.01860321	-0.023679086
2013-11-14	956.31769	22954.3932	45.42847915	94.02137646	360.9554059	12.37	0.015374757	0.020749249	0.015947327	0.013715747	0.006195659	-0.012053179
2013-11-18	997.1604	23792.78861	46.22330611	97.61805177	377.6521211	13.1	0.04182147	0.035873192	0.01734493	0.037540267	0.045219036	0.057338044
2013-11-19	992.9928	23404.78838	46.40420318	97.9974565	376.7713456	13.39	-0.004188226	-0.016441902	0.003905909	0.003879091	-0.002334964	0.021895929
2013-11-21	975.21228	22844.26812	45.63202277	93.70803722	378.982171	12.66	-0.018068243	-0.024240395	-0.016780317	-0.044757563	0.005850669	-0.056060743
2013-11-22	981.60291	23047.5305	45.55394028	93.80399604	377.2654831	12.26	0.006531688	0.008858389	-0.001712599	0.001023495	-0.004540023	-0.032105486
2013-11-25	981.24933	22854.42977	45.6583246	96.18660545	375.573301	12.79	-0.000360272	-0.008413665	0.002288823	0.025082655	-0.004495478	0.042321685
2013-11-26	973.60132	22332.29587	45.29205176	95.40450784	375.120271	12.81	-0.007824689	-0.023111086	-0.008054388	-0.008164282	-0.001206964	0.0015625
2013-11-27	975.95172	22494.56083	44.72609654	95.88441521	378.1701329	12.98	0.002411221	0.007239663	-0.012574413	0.005017629	0.008097484	0.013183595
2013-11-29	983.07159	22576.99819	44.64857001	97.32360272	381.3674189	13.7	0.007268828	0.00365807	-0.001734866	0.014898079	0.008419083	0.053986122
2013-12-02	977.56152	21856.55122	44.38653153	98.16391732	379.2307034	14.23	-0.00562072	-0.032430905	-0.005886201	0.008597171	-0.005618529	0.037956579
2013-12-03	968.47333	21375.0329	43.70795398	97.83748503	381.9220372	14.55	-0.009340281	-0.02227715	-0.015405981	-0.003330921	0.007071761	0.022238582
2013-12-04	961.73462	21155.07014	43.291223	97.8192035	386.9805378	14.7	-0.006982395	-0.010343954	-0.009580186	-0.000186874	0.013157905	0.0102565
2013-12-05	968.27332	21389.66897	42.96790447	99.42268734	386.1227212	15.08	0.006775853	0.011028447	-0.007496483	0.016259418	-0.002219152	0.025521869
2013-12-06	974.10577	21658.13706	43.74796159	99.85897667	384.9560253	13.79	0.006005488	0.012473183	0.01799159	0.004378627	-0.003026142	-0.089425671
2013-12-09	982.44849	22033.62401	44.4806594	102.2063203	385.8057298	13.49	0.008528024	0.017188421	0.016609455	0.023234561	0.002204844	-0.021995022
2013-12-10	980.89178	22075.8561	44.66810258	101.854003	385.7482078	13.91	-0.001585777	0.001914876	0.004205184	-0.003453074	-0.000149107	0.030659336
2013-12-11	964.96759	21526.2866	44.67527635	100.9562041	380.1113923	15.42	-0.016367622	-0.025209706	0.000160589	-0.008853645	-0.014720498	0.103057362
2013-12-12	955.75488	21478.69555	44.29189008	98.73970026	379.6039513	15.54	-0.009593037	-0.002213282	-0.008618655	-0.022199703	-0.001335872	0.007751977
2013-12-13	954.93268	21434.2769	44.35664605	97.38633863	378.5042543	15.76	-0.000860633	-0.002070174	0.00146096	-0.013801157	-0.002901163	0.014057739
2013-12-16	955.78333	21623.7786	44.73335909	98.00706026	372.4930041	16.03	0.000890399	0.008802205	0.00845696	0.006353579	-0.016009056	0.016986882
2013-12-17	953.35028	21573.92971	45.01305308	97.62494547	370.8471289	16.21	-0.002548854	-0.002307942	0.006233005	-0.00390647	-0.00442833	0.011166369
2013-12-18	957.61151	21728.08646	45.2435143	98.54437301	370.33661	13.8	0.004459783	0.007120103	0.005106813	0.009373885	-0.001377577	-0.160959744
2013-12-19	954.01898	21948.32306	45.47576836	97.44084433	366.6722527	14.15	-0.003758607	0.010085008	0.005120291	-0.011261465	-0.009943944	0.025046032
2013-12-20	949.0072	21493.96993	45.43573061	99.63688382	359.4499473	13.79	-0.005267181	-0.020918311	-0.000880807	0.022286946	-0.019893466	-0.025770932
2013-12-23	954.08728	21666.49791	45.7094949	100.2184077	360.4072237	13.04	0.00533877	0.007994765	0.006007229	0.005819466	0.00265963	-0.055922135
2013-12-26	960.54248	21792.46511	45.98866111	100.2422618	357.3402974	12.33	0.006743052	0.00579708	0.006088826	0.000237993	-0.008546027	-0.055986239
2013-12-27	963.91791	21783.11451	45.75403263	100.5335836	362.3258096	12.46	0.003507927	-0.000429167	-0.005114936	0.002901963	0.013855292	0.010488196
2013-12-30	963.42651	21989.99274	46.09754752	100.3502383	362.0985698	13.56	-0.000509924	0.009452369	0.007479817	-0.001825387	-0.000627367	0.084600769
2014-01-06	938.20599	21430.09333	44.89309127	98.35287364	353.7384096	13.55	-0.026526681	-0.02579131	-0.026475836	-0.020104687	-0.023358783	-0.000737735
2014-01-08	938.94299	21272.13997	44.78653468	98.35820043	353.6152286	12.87	0.000785233	-0.007397931	-0.002376385	5.41585E-05	-0.000348287	-0.051487526
2014-01-09	926.61591	20587.58609	44.86216536	98.01924865	350.5099911	12.89	-0.013215621	-0.032709957	0.001687268	-0.003452047	-0.008820186	0.001552795
2014-01-10	933.55389	20866.83322	44.3131743	98.34057692	348.1343657	12.14	0.007459547	0.013472694	-0.012312776	0.003272854	-0.006800698	-0.059946031
2014-01-13	938.60468	21043.46901	44.49650969	100.3994513	347.9330574	13.28	0.005395699	0.00842928	0.004128731	0.020720014	-0.000578416	0.089753358
2014-01-14	935.78278	21048.1494	44.3726525	99.95310975	351.0180139	12.28	-0.003011013	0.000222391	-0.002787407	-0.004455569	0.008827446	-0.078287221
2014-01-15	941.85791	21350.96197	44.72240106	100.9915155	350.2153603	12.28	0.006471048	0.014284154	0.007851173	0.010335335	-0.002289263	0
2014-01-16	937.40863	20986.60473	44.39144747	100.780389	349.6314354	12.53	-0.004735133	-0.017212432	-0.007427692	-0.002092725	-0.001668722	0.020153846
2014-01-17	935.51422	20841.53742	44.51563263	99.84264533	346.8103634	12.44	-0.002022946	-0.006936377	0.002793596	-0.009348383	-0.008101431	-0.007208682
2014-01-21	932.14142	20564.31688	44.72503857	99.92751722	347.3328784	12.87	-0.003611805	-0.013390603	0.004693069	0.000849695	0.001505496	0.033981934
2014-01-22	938.3902	20891.4569	44.32001325	100.5520572	354.7571702	12.84	0.006681313	0.015782931	-0.00909715	0.00623048	0.021149904	-0.002333723
2014-01-23	924.91931	20338.68171	44.19701909	100.6174383	353.1823082	13.77	-0.014459353	-0.026815739	-0.002778996	0.00065001	-0.00444915	0.069927014
2014-01-24	908.58807	19807.41938	43.91509517	98.14614841	355.3359075	18.14	-0.017814678	-0.026467992	-0.006399231	-0.024867908	0.006079183	0.275627132
2014-01-27	891.18658	19841.54153	43.14740222	95.21884901	351.856426	17.42	-0.019338012	0.001721213	-0.017635902	-0.030279762	-0.009840349	-0.040500473
2014-01-28	892.44598	19800.07036	42.33937302	95.96225962	352.5637726	15.8	0.001412174	-0.002092306	-0.018904755	0.007777069	0.002008309	-0.097609031
2014-01-29	894.42023	19495.67713	42.25241877	95.9184081	354.2687451	17.35	0.002209735	-0.015492736	-0.002055856	-0.000457071	0.004824271	0.093582566
2014-01-30	891.78418	19505.49523	42.33392066	94.81251704	350.9060917	17.29	-0.002951568	0.000503477	0.00192707	-0.011596478	-0.009537149	-0.003464207
2014-02-07	894.14032	20187.11682	42.57228172	95.45633092	352.8476452	15.29	0.002638568	0.034348387	0.005614706	0.006767438	0.005517721	-0.12292928
2014-02-10	891.49689	19935.16066	42.66162685	95.34592852	360.2432192	15.26	-0.002960772	-0.01255958	0.00209647	-0.001157244	0.020743048	-0.001963994
2014-02-11	901.50488	20131.59556	42.67595991	95.6825294	363.3190064	14.51	0.011163507	0.009805459	0.000335914	0.003524095	0.008501842	-0.050396959
2014-02-12	907.49127	20021.13109	42.99381545	96.12029576	364.2582888	14.3	0.00661849	-0.005502229	0.007420517	0.004564762	0.002581947	-0.01457853
2014-02-13	897.7782	19728.83433	42.53858657	94.44645608	362.2008218	14.14	-0.010760902	-0.014707033	-0.010644695	-0.017567416	-0.005664386	-0.011251877
2014-02-14	907.82281	20149.70215	42.91832444	95.70346118	365.0498702	13.57	0.011126172	0.021108269	0.008887295	0.013221393	0.007835161	-0.041146187
2014-02-18	906.06158	19432.76063	42.85877097	96.64445897	365.5524652	13.87	-0.001941944	-0.036229173	-0.001388564	0.009784408	0.001375838	0.02186676
2014-02-20	904.0863	19872.50378	41.61755986	95.7903133	367.9791626	14.79	-0.002182452	0.022376723	-0.029388124	-0.008877307	0.006616501	0.064223042
2014-02-21	908.91559	20057.67505	41.59252943	97.12303953	363.2383729	14.68	0.005327409	0.009274819	-0.00060162	0.013817057	-0.01296702	-0.007465254
2014-02-24	907.76477	20264.02429	41.72906835	97.62699323	356.519935	14.23	-0.001266948	0.010235235	0.003277399	0.005175402	-0.018669136	-0.031133611
2014-02-25	900.76331	19994.82537	41.63869427	98.09296629	347.7802275	13.67	-0.007742755	-0.013373603	-0.002168083	0.004761639	-0.024819407	-0.040148761
2014-02-26	902.30621	19870.88397	41.31678611	98.23207486	348.8932615	14.35	0.001711415	-0.006217965	-0.007761025	0.001417125	0.003195284	0.048546291
2014-02-28	911.51971	20185.76541	40.07506221	99.52317215	350.3291653	14	0.010159276	0.01572213	-0.03051461	0.013057713	0.00410715	-0.024692613
2014-03-05	897.18268	20049.49004	37.19934583	100.4371713	350.6804727	13.89	-0.01585372	-0.006773954	-0.074463075	0.009141868	0.00100229	-0.007888173
2014-03-06	908.45532	20394.5823	37.07866725	102.6648622	352.2553268	14.21	0.012486209	0.017065573	-0.003249378	0.021937547	0.004480798	0.022776785
2014-03-07	903.75092	19780.17452	37.07560671	104.6182767	351.6965174	14.11	-0.005191915	-0.030589143	-8.25452E-05	0.018848348	-0.001587636	-0.007062176
2014-03-11	891.14429	19480.61216	36.09032094	104.5496947	341.1868674	14.8	-0.014047435	-0.015260426	-0.026934541	-0.00065576	-0.030338312	0.047743415
2014-03-12	879.9613	19395.1662	35.00432674	104.1734899	340.2933328	14.47	-0.012628427	-0.004395853	-0.030553036	-0.003604824	-0.002622336	-0.02254964
2014-03-13	872.9801	19351.79917	34.21977992	103.8157392	344.405495	16.22	-0.007965169	-0.002238475	-0.022667838	-0.003440092	0.012011739	0.114167508
2014-03-14	865.1131	19025.43316	33.94255087	103.9761317	341.1824907	17.82	-0.009052511	-0.017008724	-0.008134422	0.001543781	-0.00940223	0.094076373
2014-03-18	884.27869	19622.84111	36.44861598	104.4589619	342.3808584	14.52	0.021912023	0.030917579	0.071234072	0.004632915	0.003506241	-0.204794413
2014-03-19	887.01367	19955.53127	36.18839629	104.9765884	341.5575979	15.12	0.003088121	0.016812111	-0.007164964	0.004943072	-0.002407412	0.040491361
2014-03-20	881.62689	20189.81082	36.47084818	103.6359024	335.0537576	14.52	-0.006091454	0.011671701	0.007774739	-0.01285354	-0.019225337	-0.040491361
2014-03-21	888.65668	20385.91343	36.20628059	104.5547182	344.3612234	15	0.007942035	0.009666082	-0.007280661	0.008826735	0.027400185	0.032523192
2014-03-24	900.59381	20646.77135	35.65471318	106.1673879	349.2577543	15.09	0.01334336	0.012714812	-0.015351256	0.015306426	0.014119026	0.005982072
2014-03-25	903.6684	20838.25959	36.6208321	106.9266634	348.9638378	14.02	0.003408144	0.009231744	0.026735916	0.007126231	-0.0008419	-0.073547391
2014-03-26	910.6532	20749.96107	37.55440893	107.72654	347.9697784	14.93	0.007699665	-0.00424633	0.025173525	0.007452768	-0.002852668	0.06288773
2014-03-27	919.04187	21749.15232	37.57270927	107.940681	345.00562	14.62	0.009169537	0.047030412	0.000487183	0.001985847	-0.008554926	-0.020982157
2014-03-28	929.88287	22021.26549	37.77634131	109.0838857	344.0871981	14.41	0.01172695	0.012433817	0.005405046	0.010535354	-0.002665599	-0.014468044
2014-03-31	940.71777	22280.86799	38.36932673	110.1500182	342.2777664	13.88	0.011584537	0.011719773	0.015575342	0.009726059	-0.005272518	-0.037473455
2014-04-01	945.15039	22226.80727	38.63834879	110.1957641	345.3590079	13.1	0.004700889	-0.002429277	0.006986918	0.000415219	0.008961889	-0.057836725
2014-04-02	951.21228	22767.76907	39.21111238	111.0269636	347.5353998	13.09	0.006393198	0.024046803	0.01471491	0.007514629	0.006282051	-0.00076365
2014-04-03	945.47321	22539.55191	38.75103896	110.0963723	344.4786582	13.37	-0.006051702	-0.01007427	-0.011802618	-0.008416993	-0.008834391	0.021164811
2014-04-04	946.26099	22787.07231	38.92424132	109.4729207	346.9760942	13.96	0.000832865	0.010921743	0.004459659	-0.005678875	0.007223746	0.043182706
2014-04-09	958.27667	23152.43351	37.94500316	111.2813093	355.5172331	13.82	0.012618117	0.015906523	-0.025479401	0.016384094	0.024317839	-0.010079279
2014-04-10	967.05359	23256.14865	38.25837149	111.4344741	359.6495924	15.89	0.009117377	0.004469661	0.008224573	0.001375429	0.011556479	0.139573162
2014-04-11	961.47589	23516.18154	38.3147581	111.0378532	359.193357	17.03	-0.005784423	0.011119205	0.001472752	-0.003565579	-0.001269361	0.069286514
2014-04-15	937.0611	22672.03649	36.42807525	110.0527385	353.7003479	15.61	-0.025721001	-0.036556468	-0.050495376	-0.008911471	-0.015410763	-0.08706476
2014-04-16	938.56671	22919.80841	36.77617584	108.9122599	354.1935358	14.18	0.001605447	0.01086924	0.009510464	-0.010417089	0.001393395	-0.096079213
2014-04-17	947.74768	23182.45918	36.85205356	110.6259953	353.4151586	13.36	0.009734371	0.01139439	0.002061105	0.015612497	-0.002200022	-0.059567353
2014-04-22	946.19031	23156.40203	37.44505002	110.5126019	347.9639289	13.19	-0.001644584	-0.001124635	0.015963181	-0.001025542	-0.015544631	-0.012806201
2014-04-23	940.69708	22998.56843	37.25240691	110.2019618	347.093729	13.27	-0.005822547	-0.006839316	-0.005157968	-0.00281486	-0.002503966	0.006046882
2014-04-25	931.44952	23026.31933	35.87478631	110.2495506	340.8375952	14.06	-0.009879178	0.001205909	-0.03768184	0.000431739	-0.018188752	0.057828038
2014-04-28	928.58362	22972.98699	36.1583572	110.0924198	335.3861853	13.97	-0.00308156	-0.002318833	0.007873386	-0.001426245	-0.016123444	-0.006421713
2014-04-29	936.33173	23354.93332	36.21923968	109.6698419	338.0079869	13.71	0.00830939	0.016489192	0.001682357	-0.003845778	0.007786865	-0.01878668
2014-04-30	929.44189	23091.95778	36.58465529	109.5376793	338.8252462	13.41	-0.007385538	-0.01132383	0.010038438	-0.001205822	0.002414951	-0.022124796
2014-05-05	935.58539	23985.17704	36.34355746	109.9096034	339.8615199	13.29	0.006588131	0.037951607	-0.006611946	0.003389647	0.003053764	-0.008988825
2014-05-06	939.62268	24095.94516	36.79240808	110.1742558	340.9910564	13.8	0.004305971	0.00460756	0.01227457	0.002405015	0.003318009	0.037656719
2014-05-07	939.27258	24261.74424	38.24091993	109.2475185	337.5192804	13.4	-0.000372666	0.006857223	0.038614623	-0.008447136	-0.010233614	-0.029413885
2014-05-08	939.63098	24168.64368	38.63470537	109.5456931	338.7961056	13.43	0.000381499	-0.003844721	0.010244831	0.002725631	0.003775832	0.002236304
2014-05-12	955.77118	24391.00221	39.25610045	114.8826359	344.6016787	12.23	0.017031309	0.009158225	0.015955882	0.047569299	0.016990728	-0.093599061
2014-05-13	963.27649	24394.7235	39.34465806	117.394988	344.6137175	12.13	0.007821951	0.000152557	0.002253354	0.021633165	3.49348E-05	-0.008210227
2014-05-14	971.0321	24592.12691	39.82665738	118.0037429	344.2219483	12.17	0.008019043	0.008059488	0.01217626	0.005172129	-0.001137482	0.003292184
2014-05-15	971.23871	24299.75184	39.81647411	118.4694005	340.3111999	13.17	0.000212751	-0.011960209	-0.000255722	0.00393836	-0.011426155	0.078967609
2014-05-16	974.42419	24415.68734	40.12334116	120.7718771	340.3276096	12.44	0.003274445	0.004759712	0.00767749	0.019248749	4.82185E-05	-0.057024428
2014-05-19	978.6333	24132.9383	40.65193764	123.2682653	336.5606009	12.42	0.004310284	-0.011648208	0.013088262	0.020459546	-0.011130487	-0.001609011
2014-05-20	974.96368	23638.41918	41.03640247	123.1412435	337.0320073	12.96	-0.003756787	-0.020704322	0.009413037	-0.001030981	0.001399678	0.042559614
2014-05-21	979.0224	23612.88674	41.61476502	122.5238637	340.0787899	11.91	0.004154304	-0.001080708	0.013995495	-0.005026201	0.008999423	-0.084489308
2014-05-22	988.03271	23863.98228	41.45555498	123.8325785	339.3666698	12.03	0.009161282	0.010577693	-0.003833144	0.010624663	-0.002096181	0.010025147
2014-05-23	992.02612	23722.68752	41.9770013	125.3645106	341.4646853	11.36	0.004033633	-0.005938435	0.012499991	0.012295099	0.006163118	-0.057305117
2014-05-27	978.2478	23343.01821	41.59156736	123.3820373	340.8399077	11.51	-0.013986425	-0.016133936	-0.009224441	-0.015940043	-0.001831375	0.013117809
2014-05-28	983.96289	23497.79038	41.62494782	123.4602522	343.1487037	11.68	0.005825171	0.006608457	0.000802256	0.000633724	0.006751004	0.014661755
2014-05-29	980.5097	23480.46566	41.96610563	121.7968444	342.4291941	11.57	-0.003515644	-0.000737563	0.008162589	-0.013564813	-0.002098988	-0.009462436
2014-05-30	972.15277	22887.98856	41.33069346	121.5342235	341.6892539	11.4	-0.008559576	-0.025556571	-0.015256877	-0.002158549	-0.002163194	-0.014802186
2014-06-03	985.53149	22971.33901	42.21510116	123.9863126	341.2468404	11.87	0.013668117	0.003635053	0.021172597	0.019975279	-0.001295622	0.040400853
2014-06-04	980.06708	22734.7603	42.15157877	124.0226861	339.1622398	12.08	-0.005560061	-0.010352265	-0.001505865	0.000293324	-0.006127511	0.017536984
2014-06-05	983.79431	22721.13079	41.85282785	125.6977048	341.7075685	11.68	0.003795822	-0.000599681	-0.007112774	0.013415355	0.007476732	-0.033673215
2014-06-06	999.1618	23673.76348	42.54318236	127.6525437	340.0181029	10.73	0.015499887	0.041072045	0.01636025	0.015432215	-0.004956448	-0.084834421
2014-06-09	1010.9058	24301.77764	42.85936873	129.0107079	340.6173791	11.15	0.011685312	0.026182093	0.007404646	0.010583337	0.001760932	0.038395941
2014-06-10	1017.9518	24493.9398	43.42548711	128.6691412	345.2278546	10.99	0.006945809	0.00787623	0.013122268	-0.002651095	0.013444855	-0.014453729
2014-06-11	1017.269	24705.18293	43.67945857	127.7563997	345.4436833	11.6	-0.000670984	0.008587325	0.005831407	-0.007118989	0.000624982	0.05401933
2014-06-16	1009.1809	24486.57553	43.52600466	124.1366767	350.8343828	12.65	-0.007982574	-0.008888027	-0.003519368	-0.028742133	0.015484639	0.086652117
2014-06-17	1004.7933	24151.55896	43.0019615	125.8622753	347.5123692	12.06	-0.004357163	-0.013776099	-0.012112837	0.013805066	-0.009514009	-0.047763024
2014-06-18	1006.2735	24500.70569	42.92736178	124.2789338	345.442577	10.61	0.001472055	0.01435299	-0.001736305	-0.01265975	-0.005973832	-0.128097239
2014-06-20	1004.8779	24417.12026	43.32920341	123.7143933	340.8257481	10.85	-0.001387862	-0.003417385	0.009317425	-0.004552876	-0.013455083	0.022368127
2014-06-23	998.63098	24427.74423	43.18254452	123.6088407	340.4700673	10.98	-0.006236	0.000435009	-0.0033905	-0.00085356	-0.00104413	0.011910356
2014-06-24	1007.8729	24435.3921	44.30698052	125.139745	341.8011755	12.13	0.009212028	0.000313032	0.025705887	0.012309004	0.003901996	0.099606287
2014-06-25	1001.1246	24230.45943	43.61087896	124.9490689	340.1833275	11.59	-0.006718102	-0.008422081	-0.015835602	-0.001524867	-0.004744539	-0.045539066
2014-06-26	1004.1471	24226.54623	43.44766567	123.6947645	342.9238595	11.63	0.003014556	-0.000161512	-0.003749511	-0.010089251	0.008023768	0.003445309
2014-06-27	1004.7346	24193.20044	43.7714069	124.1435956	342.9321371	11.26	0.000584903	-0.001377363	0.007423668	0.00362197	2.4138E-05	-0.032331344
2014-06-30	1006.4781	24143.2295	43.89990069	125.7929742	345.7536516	11.57	0.00173378	-0.002067631	0.002931264	0.013198569	0.008193955	0.027158918
2014-07-01	1007.1592	24112.96086	43.81711057	126.496814	346.19918	11.15	0.000676487	-0.001254498	-0.001887665	0.005579628	0.001287742	-0.036976043
2014-07-02	1015.6261	23961.85355	44.2430794	129.2763086	347.1877315	10.82	0.008371575	-0.006286361	0.009674568	0.021734919	0.002851372	-0.030043224
2014-07-03	1018.0125	24182.86202	44.21861861	128.8682536	347.765901	10.32	0.002346927	0.009181071	-0.000553026	-0.003161448	0.001663909	-0.047312513
2014-07-07	1020.0961	24237.24209	44.10143458	129.1383008	347.6433053	11.33	0.002044642	0.002246178	-0.002653624	0.002093337	-0.000352586	0.093370315
2014-07-08	1016.135	24217.58703	43.87588916	126.502803	348.439825	11.98	-0.003890624	-0.000811274	-0.005127365	-0.020619463	0.002288577	0.055784518
2014-07-10	1011.9489	24553.72403	43.87043004	124.7424628	343.974354	12.59	-0.004128139	0.013784428	-0.00012443	-0.014013152	-0.012898444	0.049664255
2014-07-11	1009.8449	24650.58718	44.32707852	123.0987761	345.399515	12.08	-0.002081321	0.003937187	0.010355226	-0.013264224	0.004134659	-0.041351656
2014-07-14	1015.566	25140.47716	43.55514971	123.0366904	348.6698204	11.82	0.005649338	0.019678462	-0.017567799	-0.000504484	0.009423639	-0.021758181
2014-07-15	1018.685	25222.427	43.00843691	124.3379492	349.4287582	11.96	0.003066487	0.003254376	-0.012631641	0.010520648	0.002174301	0.011774737
2014-07-16	1021.2413	25109.22037	42.90431539	125.9661402	348.7856241	11	0.002506268	-0.004498435	-0.002423891	0.013009887	-0.001842226	-0.083672476
2014-07-17	1014.7262	24838.17411	41.89668259	126.2030127	346.8601644	14.54	-0.006400026	-0.010853376	-0.023765763	0.00187868	-0.005535762	0.279008199
2014-07-18	1017.523	25498.85952	40.87753378	126.0970424	347.2344952	12.06	0.00275242	0.026251978	-0.024626034	-0.000840034	0.001078616	-0.187009281
2014-07-21	1017.8652	25920.35979	39.3741095	126.4505432	346.3398998	12.81	0.00033625	0.016395026	-0.037472135	0.002799481	-0.002579668	0.060331925
2014-07-22	1032.5278	26205.96583	40.06754061	127.8943556	350.1835389	12.24	0.014302478	0.010958336	0.017458064	0.011353307	0.011036752	-0.045516839
2014-07-23	1035.8698	25866.01198	40.14361263	128.5720631	351.0355745	11.52	0.00323149	-0.01305726	0.001896795	0.005284973	0.002430156	-0.060624622
2014-07-24	1041.7853	26114.84167	40.47101272	128.919901	355.7641675	11.84	0.005694416	0.009573971	0.008122642	0.00270174	0.01338049	0.027398974
2014-07-25	1038.155	25940.36788	39.57997183	128.162045	359.386846	12.69	-0.003490777	-0.006703438	-0.022262754	-0.005895849	0.010131313	0.069330652
2014-07-28	1035.3136	25873.68043	38.85318157	127.6330881	368.6011321	12.56	-0.002740723	-0.002574108	-0.018533261	-0.004135791	0.025315743	-0.010297121
2014-07-30	1033.6421	25342.17163	38.78722228	128.3307776	370.0492288	13.33	-0.001615791	-0.020756382	-0.001699097	0.005451482	0.003920931	0.059499973
2014-07-31	1022.851	24625.91416	38.61522486	126.3364899	373.2882043	16.95	-0.010494758	-0.028670561	-0.004444245	-0.015662228	0.008714739	0.2402507
2014-08-01	1015.1886	24731.95302	38.78901246	123.1711313	370.2772273	17.03	-0.007519418	0.004296743	0.004490397	-0.025374202	-0.008098799	0.004708661
2014-08-04	1023.6135	25080.32692	38.59748315	125.130813	376.7431228	15.12	0.008264606	0.013987699	-0.004949952	0.015784994	0.017311595	-0.118958124
2014-08-05	1019.2497	24700.96251	38.07826587	126.1982869	376.6809853	16.87	-0.004272246	-0.01524154	-0.013543401	0.008494681	-0.000164947	0.109518526
2014-08-06	1013.8388	24789.21315	37.28235942	123.8476817	376.734161	16.37	-0.00532285	0.003566394	-0.021123393	-0.018801938	0.000141159	-0.030086505
2014-08-07	1009.7479	24644.9625	36.92945484	123.9946198	371.7788846	16.66	-0.004043222	-0.005836086	-0.00951081	0.001185739	-0.013240514	0.017560245
2014-08-08	1002.2599	24180.01566	37.1924104	122.6360114	373.0983871	15.77	-0.007443345	-0.019046026	0.007095252	-0.011017465	0.003542876	-0.054901236
2014-08-11	1019.6816	24856.56832	37.65697839	123.7136261	378.4575604	14.23	0.017233071	0.027595543	0.012413567	0.008748717	0.014261784	-0.102756989
2014-08-12	1023.506	24791.29442	38.12164505	124.917591	377.7879523	14.13	0.003743567	-0.002629476	0.012263946	0.00968482	-0.001770875	-0.007052215
2014-08-13	1025.9524	24496.97651	38.76111835	125.0424506	378.1626194	12.9	0.002387364	-0.011942858	0.016635407	0.000999037	0.000991248	-0.091072885
2014-08-14	1027.4268	24572.86784	38.85821402	126.8244773	375.3948844	12.42	0.001436072	0.003093199	0.002501844	0.014150778	-0.007345816	-0.037919235
2014-08-18	1043.5525	25478.36402	39.58679385	128.2325913	381.3825578	12.32	0.015573334	0.036186721	0.01857609	0.011041672	0.015824463	-0.008084118
2014-08-19	1050.9575	25880.84042	39.90074772	129.0092028	382.6965752	12.21	0.007070896	0.015673321	0.00789949	0.006038007	0.003439483	-0.00896867
2014-08-20	1052.4513	26113.55834	40.08651487	128.7944294	381.9543331	11.78	0.001420361	0.008951713	0.004644927	-0.001666179	-0.001941389	-0.03585211
2014-08-21	1057.3054	26126.98082	40.35308083	129.2272778	379.4329813	11.76	0.004601581	0.000513872	0.006627754	0.003355135	-0.006623071	-0.001699236
2014-08-22	1054.1041	25645.36553	39.81646881	129.8839287	381.2866299	11.47	-0.003032384	-0.018605654	-0.013387129	0.005068498	0.004873418	-0.024969011
2014-08-25	1060.3518	26193.89169	40.40446966	129.4987994	379.1900741	11.7	0.005909528	0.021163368	0.014659798	-0.002969585	-0.005513808	0.019853911
2014-08-26	1059.5255	26300.92328	39.95891484	129.5492185	375.0833074	11.63	-0.000779573	0.004077802	-0.011088617	0.000389265	-0.01088944	-0.006000875
2014-08-27	1065.6292	26983.60634	40.06857465	130.1596059	376.5040614	11.78	0.005744256	0.025625465	0.002740555	0.004700561	0.00378068	0.012815212
2014-08-28	1055.146	26800.70679	39.39656389	129.9752825	374.2707334	12.05	-0.009886277	-0.006801249	-0.016913751	-0.001417137	-0.005949413	0.022661482
2014-09-02	1065.2278	27487.33458	37.54843207	132.2005854	385.8537751	12.25	0.009509527	0.025297078	-0.04804698	0.016976058	0.030479055	0.016461277
2014-09-03	1086.1171	27709.73293	38.80502303	133.3898304	390.0903245	12.36	0.01942037	0.008058383	0.032918076	0.008955541	0.010919837	0.008939515
2014-09-04	1081.8179	27199.93737	39.05161811	133.4545413	393.4090652	12.64	-0.003966176	-0.01856905	0.006334615	0.000485009	0.008471635	0.022400937
2014-09-05	1080.51	27074.45679	40.06950369	133.0001583	396.6020518	12.09	-0.001209715	-0.004623941	0.025731226	-0.003410587	0.008083441	-0.044487724
2014-09-09	1069.6228	25723.95441	39.58761386	133.8247206	396.8934629	13.5	-0.010127089	-0.051168094	-0.01209925	0.00618057	0.0007345	0.110311021
2014-09-10	1052.1335	25343.4332	39.66256235	132.0408792	395.941734	12.88	-0.016486056	-0.014902985	0.001891441	-0.013419323	-0.002400825	-0.047013965
2014-09-11	1049.4222	25500.41089	39.00073448	132.0203798	394.7996998	12.8	-0.00258028	0.006174914	-0.01682725	-0.000155262	-0.002888517	-0.00623055
2014-09-12	1038.1223	24487.71266	39.02311121	132.7123319	398.0237842	13.31	-0.010826126	-0.040523098	0.000573587	0.005227565	0.008133216	0.039070461
2014-09-15	1031.1998	24766.54415	38.61928853	131.0206116	398.6032985	14.12	-0.006690622	0.011322249	-0.010402211	-0.012829216	0.00145492	0.0590766
2014-09-16	1028.0225	25318.93952	38.89080479	129.0173033	391.2102192	12.73	-0.003085925	0.022058997	0.007005987	-0.015408122	-0.018721622	-0.103630819
2014-09-17	1034.679	25280.43711	37.44580916	130.0659168	393.5061287	12.65	0.00645418	-0.001521853	-0.037863043	0.008094845	0.005851582	-0.006304197
2014-09-18	1028.7653	24667.53153	37.75187374	132.131535	394.7498	12.03	-0.005731888	-0.024542994	0.008140311	0.015756529	0.003155504	-0.050253685
2014-09-19	1025.444	24431.86911	37.26044939	132.5464647	397.1138215	12.11	-0.003233656	-0.009599475	-0.013102684	0.003135357	0.005970797	0.006628028
2014-09-22	1011.215	23806.13818	36.77961336	132.7671718	390.3591917	13.69	-0.013973111	-0.025944937	-0.012988719	0.001663745	-0.017155624	0.122634082
2014-09-23	1002.5941	23535.98635	37.0533099	130.4247894	393.8939317	14.93	-0.008561837	-0.01141287	0.007413977	-0.017800272	0.009014345	0.086706972
2014-09-24	1007.9162	23610.92783	37.28819258	130.0303295	399.7607211	13.27	0.00529429	0.003179065	0.00631904	-0.003029007	0.014784507	-0.117866763
2014-09-25	996.9715	23238.61886	37.41369877	127.5598644	400.0211365	15.64	-0.010918126	-0.015894148	0.003360191	-0.019181948	0.000651216	0.164325887
2014-09-26	997.47803	23537.40898	37.44579081	129.0136996	401.224433	14.85	0.00050794	0.012775526	0.000857394	0.011332818	0.003003567	-0.05183187
2014-09-29	975.22992	22278.7838	36.3668291	128.2252903	401.1648794	15.98	-0.022556865	-0.0549562	-0.029237238	-0.0061298	-0.000148441	0.073338075
2014-09-30	967.19177	22081.846	35.82614392	127.7703896	403.0151095	16.31	-0.008276468	-0.008879004	-0.014979167	-0.003553975	0.00460154	0.020440476
2014-10-08	984.60541	23706.70378	34.71819273	126.7358653	406.3548551	15.11	0.017844172	0.071002045	-0.031414068	-0.008129702	0.008252751	-0.07642164
2014-10-09	997.94299	23950.28648	34.62391732	129.6386147	407.9052778	18.76	0.013455189	0.010222417	-0.00271914	0.022645573	0.00380818	0.216370167
2014-10-10	973.88068	22951.34339	34.12306153	127.1076414	405.4761802	21.24	-0.024407359	-0.042603815	-0.014571248	-0.019716395	-0.005972855	0.124159253
2014-10-13	987.46741	24229.31856	34.41541809	128.2465121	404.2904243	24.64	0.013854703	0.05418694	0.008531217	0.00891999	-0.002928638	0.148484942
2014-10-14	983.88458	24185.20093	34.57300788	127.05534	403.2555161	22.79	-0.0036349	-0.001822496	0.004568594	-0.009331548	-0.002563096	-0.078049295
2014-10-16	949.52612	21924.10312	33.22610743	124.131018	402.8800596	25.2	-0.035545554	-0.098154284	-0.039737323	-0.023285135	-0.000931497	0.100522151
2014-10-17	962.61011	22769.03181	33.98444498	125.6690383	400.1435222	21.99	0.013685421	0.037814728	0.022566984	0.012314166	-0.006815611	-0.13625619
2014-10-20	960.08759	22118.27217	33.53295164	127.6172632	402.9586713	18.57	-0.00262394	-0.028997297	-0.013374333	0.015383882	0.007010716	-0.169040429
2014-10-21	953.26703	21147.22514	33.8380441	128.635995	400.0218337	16.08	-0.007129456	-0.044895364	0.009057148	0.007951018	-0.007314874	-0.143971112
2014-10-22	963.25018	21152.24393	33.47592332	129.7315895	397.9426762	17.87	0.010418107	0.000237298	-0.010759261	0.008480948	-0.005211165	0.105547065
2014-10-23	948.27753	20284.49262	33.51274559	130.2165136	393.828434	16.53	-0.015665958	-0.041889312	0.001099358	0.003730934	-0.010392597	-0.077946417
2014-10-27	937.76691	19931.98358	33.34768393	129.5033222	392.0619454	16.04	-0.011145791	-0.017531027	-0.004937509	-0.005492019	-0.004495516	-0.030091309
2014-10-28	960.64349	21044.81219	33.74303034	130.2110641	400.3647332	14.39	0.024101941	0.054328421	0.011785565	0.005450169	0.020956113	-0.108552082
2014-10-29	968.06073	20970.84172	33.95764435	131.0674875	406.5359734	15.15	0.007691461	-0.003521095	0.006340106	0.006555658	0.015296456	0.051467011
2014-10-30	978.09277	21702.11893	34.06341949	131.9789546	409.4287854	14.52	0.010309699	0.034276919	0.003110073	0.006930113	0.007090561	-0.042473523
2014-10-31	993.30792	22353.04227	34.30104876	134.553123	414.5382001	14.03	0.015436184	0.029552529	0.006951864	0.019316613	0.012402148	-0.034329115
2014-11-03	983.9801	21721.37623	35.53608324	134.611937	415.793488	14.73	-0.009435033	-0.028665576	0.03537268	0.000437011	0.003023584	0.048688336
2014-11-05	977.87939	21338.53368	35.63307413	134.5462931	414.2727087	14.17	-0.006219334	-0.017782324	0.002725646	-0.000487772	-0.00366424	-0.038759177
2014-11-07	965.36243	20694.78575	33.13260478	134.3651073	413.562557	13.12	-0.012882733	-0.030632759	-0.072756419	-0.00134755	-0.001715684	-0.07698927
2014-11-10	971.15277	20768.65325	31.65084152	134.7850556	423.2643377	12.67	0.005980183	0.003563022	-0.0457531	0.003120553	0.023188106	-0.034900789
2014-11-11	967.50409	20464.98576	33.00706432	135.0711036	422.3516566	12.92	-0.003764136	-0.014729381	0.041956872	0.002120004	-0.002158619	0.019539504
2014-11-12	975.72559	20737.81266	32.94372389	135.8301763	426.3576243	13.02	0.008461737	0.013243318	-0.00192084	0.005604069	0.009440211	0.007710138
2014-11-13	967.45099	20156.29811	32.20409211	135.2097026	424.817838	13.79	-0.008516622	-0.028441932	-0.02270724	-0.004578476	-0.003618027	0.057457055
2014-11-14	965.1557	19811.49909	32.5380014	135.1105822	423.4732887	13.31	-0.002375332	-0.01725427	0.010315151	-0.000733355	-0.003170021	-0.035428059
2014-11-17	958.52063	19689.99309	31.80072586	135.7919811	423.0424185	13.99	-0.00689835	-0.00615199	-0.022919565	0.005030593	-0.001017985	0.049827156
2014-11-18	958.11462	20051.556	32.10473054	136.117995	420.1693322	13.86	-0.00042367	0.018196215	0.009514273	0.002397956	-0.006814652	-0.009335795
2014-11-19	960.05981	20661.92448	32.31118973	134.8226916	419.3692017	13.96	0.002028169	0.029985853	0.006410213	-0.0095616	-0.00190612	0.007189104
2014-11-21	983.07483	22091.20236	32.950217	136.9391367	424.9754326	12.9	0.023689657	0.066886837	0.019584245	0.01557605	0.01327968	-0.078968786
2014-11-24	992.57867	21918.15736	33.40146661	137.1657816	431.8765326	12.62	0.009621033	-0.00786405	0.013601963	0.001653709	0.016108382	-0.021944454
2014-11-25	989.23859	22018.66963	34.15347034	135.9740919	438.0482434	12.25	-0.003370728	0.004575317	0.022264392	-0.008725912	0.014189306	-0.02975692
2014-11-26	994.6593	21951.58167	34.18349423	136.2311669	444.2568107	12.07	0.00546472	-0.003051518	0.000878701	0.001888833	0.014073749	-0.014802902
2014-11-28	985.0025	21378.23267	32.1776476	137.481066	457.4313807	13.33	-0.009756087	-0.026465955	-0.060470865	0.009133006	0.029224088	0.099294099
2014-12-01	961.67273	20403.80157	32.00154089	137.2201873	456.0696549	14.29	-0.023969984	-0.046652004	-0.005487983	-0.001899364	-0.002981336	0.069542858
2014-12-02	964.39203	20113.19512	30.55815067	137.2566606	470.6169837	12.85	0.002823687	-0.014345162	-0.046152607	0.000265766	0.031399015	-0.106216181
2014-12-03	968.71289	20434.49461	31.65077076	137.8862843	473.8945961	12.47	0.004470391	0.015848312	0.035131053	0.00457671	0.006940361	-0.030018052
2014-12-04	969.76819	19937.53198	29.09192547	138.0995843	493.4326523	12.38	0.001088791	-0.024620401	-0.08430184	0.001545732	0.040401454	-0.007243492
2014-12-05	971.06171	20086.10778	29.02082242	137.8514574	500.219947	11.82	0.001332956	0.007424436	-0.002447074	-0.00179834	0.013661516	-0.046289255
2014-12-08	962.93848	19395.86034	27.8912346	135.9472479	512.6220885	14.21	-0.008400493	-0.034968762	-0.039701119	-0.013909782	0.024491008	0.18415293
2014-12-09	943.98212	19295.533	27.67357183	134.1737489	483.4752204	14.89	-0.019882301	-0.00518604	-0.007834595	-0.013131334	-0.058538841	0.046743905
2014-12-10	942.36047	19109.8735	27.42678689	134.3617292	498.7262628	18.53	-0.001719359	-0.00966848	-0.008957713	0.001400041	0.031057311	0.218701194
2014-12-11	930.3385	18981.95904	26.80826446	132.612027	495.188971	20.08	-0.012839368	-0.006716135	-0.022809944	-0.01310786	-0.007117924	0.080333255
2014-12-12	917.92358	18076.43758	26.63980202	131.3180118	497.3194019	21.08	-0.013434357	-0.048879705	-0.006303801	-0.009805823	0.00429303	0.048600429
2014-12-15	902.17822	17600.76364	25.0473266	129.5675538	499.5071164	20.42	-0.017302057	-0.026667009	-0.061639315	-0.013419556	0.004389366	-0.031809911
2014-12-16	881.19312	17156.02555	24.75435376	125.5086165	511.21982	23.57	-0.023535276	-0.025592834	-0.011765716	-0.031827983	0.023177829	0.143459904
2014-12-17	894.55621	17881.15846	23.11957901	125.6764335	517.4739276	19.44	0.015050933	0.041398103	-0.068321548	0.001336202	0.012159469	-0.192641918
2014-12-18	910.10229	18181.91021	21.79343248	129.1620639	515.297224	16.81	0.017229259	0.016679597	-0.059071173	0.027357309	-0.004215274	-0.145358852
2014-12-19	920.59003	18748.24604	24.31307873	129.5940479	523.4251619	16.49	0.011457802	0.030673048	0.109405763	0.003338931	0.015650195	-0.019219811
2014-12-22	935.02979	18896.77456	23.68195114	131.3116813	526.6930651	15.25	0.015563588	0.007891046	-0.026301222	0.013166888	0.006223897	-0.078174634
2014-12-23	928.9693	19008.5948	24.74953092	130.1947754	510.3663543	14.8	-0.006502698	0.005899985	0.044093333	-0.008542142	-0.03148915	-0.029952322
2014-12-26	924.92938	18704.40151	26.94622728	129.0047602	532.1282901	14.5	-0.004358303	-0.016132364	0.085036762	-0.009182297	0.041755797	-0.020478531
2014-12-29	936.72498	18892.38984	27.53837373	129.3675765	533.2934217	15.06	0.012672339	0.010000316	0.021737142	0.002808478	0.002187175	0.037893573
2014-12-30	933.92328	18828.80003	24.64021764	130.0183898	534.6681498	15.92	-0.002995434	-0.003371573	-0.111200469	0.005018118	0.002574491	0.055533958
2015-01-05	934.1964	17531.29427	25.52847205	132.0992166	564.4794554	19.92	0.000292401	-0.071400086	0.035414409	0.015877381	0.054257715	0.224148072
2015-01-06	929.7226	17765.28803	26.32989317	127.9472994	565.2747323	21.12	-0.004800432	0.013258915	0.030910536	-0.031934825	0.001407876	0.058496207
2015-01-08	960.6455	18555.24595	27.51522113	131.8374011	555.1810428	17.01	0.032719192	0.043506107	0.044034431	0.029950898	-0.018017601	-0.216419052
2015-01-09	952.5859	18374.81189	26.94585117	132.997796	554.6591864	17.55	-0.008425168	-0.009771742	-0.020910007	0.008763203	-0.000940417	0.031252544
2015-01-12	946.4574	18116.71684	26.90762052	133.9529047	545.7113991	19.6	-0.006454325	-0.014145713	-0.001419803	0.007155724	-0.016263584	0.110475616
2015-01-13	950.6224	18141.25444	24.43704841	133.8635422	546.9382256	20.56	0.004390966	0.001353501	-0.096309179	-0.000667341	0.0022456	0.047817874
2015-01-14	952.5941	18172.2682	23.97285731	133.2466836	544.8811537	21.48	0.002071967	0.001708111	-0.019178113	-0.004618765	-0.003768159	0.043774829
2015-01-15	958.4826	18387.49952	23.64977617	137.3538656	564.5537889	22.39	0.006162514	0.011774353	-0.013568594	0.030358382	0.035467961	0.041492161
2015-01-16	959.4381	18715.73883	24.54633933	137.5965583	570.0752737	20.95	0.000996392	0.017693759	0.037209082	0.001765357	0.009732746	-0.066475784
2015-01-20	952.1673	18242.89742	24.17873831	140.5539887	535.0713708	19.89	-0.007607046	-0.025588997	-0.015089068	0.021265763	-0.06336827	-0.051921554
2015-01-21	974.1657	18958.22373	24.90020958	141.3723052	560.6601583	18.85	0.022840658	0.038461985	0.029402556	0.005805197	0.046714802	-0.053704179
2015-01-22	988.7992	19200.27183	25.4220069	141.8899859	564.2100757	16.4	0.014909865	0.012686629	0.020738992	0.003655137	0.006311713	-0.139231579
2015-01-23	985.5662	18866.39848	25.56269113	143.2823987	563.9015792	16.66	-0.003274979	-0.017541955	0.005518698	0.009765489	-0.000546925	0.015729302
2015-01-27	982.2203	18829.43114	25.51952398	144.6788749	562.6601772	17.22	-0.003400677	-0.00196135	-0.001690105	0.009699132	-0.002203878	0.033060862
2015-01-28	968.4851	18490.55594	24.29702442	144.8302921	554.4914033	20.44	-0.014082523	-0.01816102	-0.049089914	0.001046027	-0.01462455	0.171422266
2015-01-29	965.7458	18400.52394	24.41750334	144.1719332	547.3107704	18.76	-0.002832446	-0.004880973	0.004946334	-0.00455609	-0.013034526	-0.085766822
2015-01-30	951.6332	17621.21713	23.97326943	141.8089146	538.3504728	20.97	-0.014720986	-0.043275444	-0.018360789	-0.016526088	-0.016506993	0.111365901
2015-02-02	951.5478	17719.95463	23.57944613	142.20761	523.7950242	19.43	-8.97445E-05	0.00558769	-0.01656403	0.002807553	-0.027409352	-0.076274582
2015-02-03	962.7996	18097.15405	23.74770326	141.7985671	536.6895699	17.33	0.011755369	0.021063306	0.007110415	-0.002880523	0.024319413	-0.11437916
2015-02-04	961.4141	18162.11089	24.43491258	140.9280745	532.2028342	18.33	-0.001440069	0.003582914	0.028527132	-0.006157859	-0.008395161	0.056099958
2015-02-05	963.6294	17979.71369	25.9150152	140.7299095	525.8303148	16.85	0.002301559	-0.0100935	0.058809585	-0.001407132	-0.012046119	-0.084188405
2015-02-06	956.4628	17654.05239	25.58543564	139.9638247	515.6657874	17.29	-0.007464885	-0.018278751	-0.012799269	-0.005458524	-0.019519708	0.025777643
2015-02-09	949.6237	17718.90205	26.47585217	136.8164993	519.13428	18.55	-0.007176095	0.003666628	0.034209809	-0.022743387	0.006703721	0.070341489
2015-02-10	945.6237	17280.66401	26.48684969	137.4338607	527.3424924	17.23	-0.004221091	-0.025043793	0.000415293	0.004502181	0.01568765	-0.073817739
2015-02-11	946.6169	16882.95594	26.94703645	138.3013776	529.9595818	16.96	0.001049761	-0.0232836	0.017224955	0.006292411	0.004950515	-0.01579442
2015-02-12	964.8368	17305.8207	27.2909618	139.9362523	532.5077707	15.34	0.019064497	0.024738313	0.012682251	0.011751779	0.004796747	-0.100393834
2015-02-13	973.2482	17836.77193	27.80932959	141.5505411	538.0002292	14.69	0.008680169	0.030219264	0.018815983	0.011469856	0.010261496	-0.043296806
2015-02-25	979.1598	18088.54519	27.49609106	141.2999262	540.4526723	13.84	0.00605572	0.01401671	-0.01132771	-0.001772067	0.004548084	-0.05960404
2015-02-26	979.0453	18019.64873	28.12978307	140.4175805	552.2130717	13.91	-0.000116944	-0.003816117	0.022785059	-0.006264066	0.021526901	0.005045056
2015-02-27	980.7057	17923.55322	28.97288625	142.9439108	553.1414735	13.34	0.001694501	-0.005347088	0.029531525	0.01783162	0.001679827	-0.041840965
2015-03-02	979.4978	17807.06757	29.10539596	144.467418	557.0774107	13.04	-0.001232423	-0.006520237	0.004563149	0.01060168	0.00709041	-0.022745484
2015-03-03	977.6778	17661.83558	29.05111788	145.2054464	545.1646373	13.86	-0.001859823	-0.008189303	-0.001866621	0.00509561	-0.021616372	0.060985437
2015-03-04	962.5957	16935.01896	28.21057999	143.1482676	548.1726112	14.23	-0.015546678	-0.042022524	-0.029359879	-0.014268682	0.005502385	0.026345418
2015-03-05	959.0253	16828.78909	28.45356326	143.5006609	543.0196268	14.04	-0.003716034	-0.00629255	0.008576315	0.002458711	-0.009444757	-0.013442014
2015-03-10	927.8151	15431.17331	27.75920178	139.0036692	549.8914532	16.69	-0.033084989	-0.086701352	-0.024706018	-0.031839311	0.012575437	0.172899339
2015-03-11	927.081	15695.49087	27.55250565	138.7960211	550.6115266	16.87	-0.000791527	0.016983761	-0.0074739	-0.001494949	0.001308626	0.010727159
2015-03-12	932.925	15682.87988	26.55883803	140.9617878	560.4648678	15.42	0.006283871	-0.000803801	-0.036730906	0.015483464	0.017737033	-0.089871528
2015-03-13	921.1474	15063.33034	26.70428727	137.6197913	564.6633779	16	-0.012704745	-0.040306328	0.00546155	-0.023994098	0.007463202	0.036923354
2015-03-16	926.3624	15144.85335	26.2546745	137.5979298	577.1710368	15.61	0.005645452	0.005397425	-0.016980075	-0.000158867	0.021908885	-0.024676988
2015-03-17	932.9643	15387.12362	25.93238584	139.4517077	587.3536674	15.66	0.007101418	0.01587027	-0.012351443	0.01338248	0.017488491	0.003197956
2015-03-18	942.2092	15846.89835	26.43066509	138.9380011	601.8412542	13.97	0.009860394	0.029442762	0.019032286	-0.003690562	0.024366575	-0.114197517
2015-03-19	944.0986	15611.48031	26.21050624	138.5567325	606.0614858	14.07	0.002003279	-0.014967233	-0.008364561	-0.002747936	0.006987729	0.007132698
2015-03-20	949.6882	16029.17335	27.22076255	137.9114306	610.9868227	13.02	0.00590311	0.026403835	0.037819679	-0.004668191	0.00809395	-0.077558234
2015-03-23	954.0823	16325.21189	26.69899274	137.5689616	621.9460239	13.41	0.004616216	0.018300258	-0.019354172	-0.002486342	0.017777919	0.029514061
2015-03-24	952.1313	16451.93407	27.22877541	137.2753061	623.1806542	13.62	-0.002046991	0.007732388	0.019648494	-0.002136887	0.001983141	0.015538603
2015-03-25	951.5583	16477.33736	27.48804683	137.0227038	617.574337	15.44	-0.000601989	0.001542901	0.009476916	-0.00184181	-0.009037006	0.125422244
2015-03-26	938.4193	15849.79005	27.56399868	133.4511398	621.1499601	15.8	-0.013904092	-0.038829689	0.002759276	-0.026411216	0.005773089	0.023048395
2015-03-27	933.6647	15530.33854	27.85097941	133.8821358	622.375648	15.07	-0.005079484	-0.020360818	0.010357607	0.003224412	0.001971312	-0.047303927
2015-03-30	955.7597	15719.8141	27.93865704	136.0191786	639.3250248	14.51	0.023389141	0.012126525	0.003143154	0.015836066	0.026869125	-0.037867946
2015-03-31	961.4351	15946.05481	27.81492295	136.2511119	633.5472067	15.29	0.005920542	0.01428949	-0.004438613	0.001703699	-0.009078457	0.052360953
2015-04-01	978.8199	16582.44513	28.82740676	137.8190333	644.3484385	15.11	0.017920598	0.039133162	0.035753885	0.011441877	0.016905119	-0.011842244
2015-04-07	1002.2628	17205.44383	30.00277797	139.6472222	669.8632675	14.78	0.02366786	0.036881222	0.039963418	0.013177929	0.03883398	-0.022081861
2015-04-08	1036.0067	17404.92037	30.42734147	140.7181695	675.1020683	13.98	0.033113367	0.011527111	0.014051618	0.007639691	0.007790279	-0.055647179
2015-04-09	1054.7248	17661.93188	30.86604846	141.7261366	668.4493308	13.09	0.017906269	0.014658636	0.01431523	0.007137488	-0.009903293	-0.065779157
2015-04-10	1063.0036	17606.27101	31.53681598	141.5411364	680.9678932	12.58	0.007818606	-0.003156436	0.0214988	-0.001306188	0.01855456	-0.039740329
2015-04-13	1082.6888	17492.18589	32.86199915	142.2956675	695.1654767	13.94	0.018349091	-0.006500885	0.041161325	0.005316667	0.020634755	0.102654154
2015-04-15	1076.1654	17901.66895	32.27904238	141.088125	689.523923	12.84	-0.006043409	0.023139685	-0.017898772	-0.008522363	-0.00814852	-0.082197107
2015-04-16	1085.9755	18076.50929	33.39959963	140.6010183	709.1472049	12.6	0.009074494	0.00971932	0.034125736	-0.003458473	0.028061735	-0.018868484
2015-04-17	1071.1934	17666.34688	33.34863281	138.5999515	724.8943087	13.89	-0.013705307	-0.022951742	-0.001527136	-0.014334485	0.021962735	0.097472343
2015-04-20	1048.7335	17644.00066	33.31202565	134.7719412	712.0785545	13.3	-0.021190108	-0.001265704	-0.001098314	-0.028007711	-0.017837628	-0.043405122
2015-04-22	1077.3216	18095.4047	31.08158183	134.4598722	744.0562763	12.71	0.026894715	0.025262202	-0.069303043	-0.002318219	0.043928437	-0.04537495
2015-04-23	1077.9977	18511.94295	30.98731724	133.3033223	746.3080519	12.48	0.000627378	0.022758067	-0.00303742	-0.008638656	0.003021781	-0.018261722
2015-04-24	1080.4347	19028.3841	32.60976995	131.2549685	743.1416212	12.29	0.002258121	0.027515676	0.051033936	-0.015485394	-0.004251819	-0.015341439
2015-04-27	1084.0536	18997.51988	33.37930595	129.6467187	762.7367658	13.12	0.003343888	-0.001623326	0.02332419	-0.012328553	0.026026339	0.06535186
2015-04-28	1088.5371	19285.42847	32.60001166	131.8149498	755.8990673	12.41	0.004127336	0.015041371	-0.02362348	0.016585841	-0.009005114	-0.055635184
2015-04-29	1081.7597	18836.06496	31.94759111	130.657234	756.5924639	13.39	-0.006245618	-0.023576428	-0.020215864	-0.008821684	0.000916893	0.07600556
2015-04-30	1073.7189	18785.08001	32.654648	129.7566018	750.2397801	14.55	-0.007460837	-0.002710443	0.021890422	-0.006916958	-0.008431889	0.083082834
2015-05-05	1074.3328	18957.17528	33.66915141	132.32951	726.1501863	14.31	0.000571588	0.009119564	0.030594826	0.019634698	-0.032636001	-0.0166324
2015-05-06	1059.8138	18773.42933	33.122027	128.3719277	714.5957208	15.15	-0.013606585	-0.009739966	-0.0163835	-0.030363364	-0.016039904	0.057041938
2015-05-07	1039.9368	18713.06135	33.75202074	126.0895486	694.4696207	15.13	-0.01893329	-0.003220789	0.01884176	-0.017939378	-0.028568539	-0.001321004
2015-05-08	1060.651	19073.61869	33.92512137	128.6147688	709.9943175	12.86	0.019722928	0.019084412	0.005115494	0.01982929	0.022108548	-0.162557809
2015-05-12	1055.7579	18690.51028	33.58784342	127.2251577	742.1667582	13.86	-0.004623973	-0.020290236	-0.009991585	-0.010863236	0.044316993	0.074885275
2015-05-13	1057.1735	18728.5636	33.04120674	129.6438436	738.7805701	13.76	0.00133994	0.0020339	-0.016408727	0.018832614	-0.004573011	-0.007241161
2015-05-14	1058.9688	18867.28496	33.86526326	130.4208399	739.5816612	12.74	0.001696767	0.007379644	0.024634335	0.005975426	0.001083755	-0.077019182
2015-05-15	1073.3344	19152.78433	33.77691334	131.0404613	727.309406	12.38	0.01347446	0.015018633	-0.002612275	0.004739688	-0.016732724	-0.028664383
2015-05-18	1068.1031	18646.48331	33.56328045	132.759758	722.8890564	12.73	-0.004885793	-0.026790535	-0.006344906	0.013035024	-0.006096218	0.027879145
2015-05-19	1068.6649	18327.93501	33.7148372	132.5809131	745.3644319	12.85	0.000525841	-0.017231167	0.004505388	-0.00134804	0.030617508	0.009382399
2015-05-20	1062.1452	18093.17317	33.28459851	133.1764802	750.4343737	12.88	-0.006119476	-0.012891705	-0.012843231	0.004482043	0.006778935	0.002331909
2015-05-21	1061.3257	18193.59897	33.3252999	133.4559023	765.4232852	12.11	-0.00077185	0.005535133	0.001222082	0.002095936	0.019776791	-0.061644163
2015-05-22	1068.4827	17741.36705	33.36631918	134.284397	786.9409924	12.13	0.006720818	-0.025170793	0.001230118	0.006188813	0.027724273	0.001650165
2015-05-26	1066.6426	17107.87929	33.125089	131.7105135	828.9878653	14.06	-0.001723646	-0.0363599	-0.007256012	-0.019353482	0.05205225	0.147652163
2015-05-27	1061.3342	17089.28065	33.00683792	131.2466003	834.9134543	13.27	-0.004989162	-0.00108773	-0.003576221	-0.003528436	0.007122555	-0.057828038
2015-05-28	1042.5642	17003.34546	32.49101294	131.3557056	780.26087	13.31	-0.01784354	-0.005041288	-0.015751224	0.000830955	-0.067699759	0.003009784
2015-05-29	1036.9225	16599.43369	30.77392347	133.2251566	779.1207189	13.84	-0.005426064	-0.024041537	-0.054295835	0.01413165	-0.001462312	0.039047318
2015-06-02	1043.0657	17250.7729	31.11263827	130.0340384	829.5573724	14.24	0.005906974	0.038488369	0.010946421	-0.024244354	0.062726272	0.028491956
2015-06-03	1036.1698	17165.22883	30.47961034	128.2819345	829.2799214	13.66	-0.006633135	-0.00497119	-0.020556165	-0.013565795	-0.000334513	-0.041583052
2015-06-05	1022.0828	16721.12814	30.04266168	128.3302066	847.8859889	14.21	-0.013688524	-0.02621268	-0.014439519	0.000376226	0.02218842	0.039474088
2015-06-09	1013.3482	17044.01381	29.69140043	126.4206308	863.0541861	14.47	-0.008582608	0.019125968	-0.011760971	-0.014991994	0.017731297	0.018131599
2015-06-10	1015.7788	17469.66278	29.56698265	128.1749377	861.5754019	13.22	0.002395711	0.024666775	-0.004199168	0.013781345	-0.001714901	-0.090346706
2015-06-11	1010.2279	17038.02164	30.13832063	125.5410957	864.3040677	12.85	-0.00547966	-0.025018407	0.019139185	-0.020762871	0.003162061	-0.028387023
2015-06-16	1002.5398	17279.24	30.19510421	126.1792267	824.1721567	14.81	-0.007639369	0.014058367	0.001882326	0.00507017	-0.047545201	0.141958817
2015-06-17	1009.1104	17184.70922	30.80370608	127.411922	838.2755471	14.5	0.00653257	-0.005485791	0.019955211	0.009721988	0.016967425	-0.021153979
2015-06-18	1015.9826	17801.23732	30.8004282	129.4261935	807.3990435	13.19	0.006787072	0.035247978	-0.000106418	0.015685466	-0.037528838	-0.094689683
2015-06-19	1011.2332	17459.6102	31.18370301	130.5596285	755.2362078	13.96	-0.004685647	-0.019377742	0.012367026	0.008719261	-0.066787465	0.056737131
2015-06-23	1029.1045	17324.15026	30.94335184	132.8838396	772.2165954	12.11	0.01751843	-0.007788728	-0.007737446	0.017645314	0.022234516	-0.14216454
2015-06-24	1032.6105	17453.57386	30.47238328	132.5494685	791.1743592	13.26	0.003401055	0.007442937	-0.015337366	-0.002519437	0.024253298	0.090720427
2015-06-25	1021.6247	17146.80124	30.18034345	133.1705312	763.7705534	14.01	-0.010695859	-0.017732794	-0.009629974	0.004674573	-0.035250951	0.055019376
2015-06-26	1010.0281	17275.47972	30.11669774	132.8745581	707.3481665	14.02	-0.011416051	0.007476499	-0.002111073	-0.002224985	-0.07674442	0.000713521
2015-06-30	1001.1013	17110.44564	29.79882573	132.6722457	722.6255782	18.23	-0.008877458	-0.009599006	-0.010610772	-0.001523742	0.021368215	0.262583707
2015-07-01	1001.2747	16915.97089	29.36357141	134.0907784	684.605295	16.09	0.000173194	-0.011430934	-0.014714149	0.010635253	-0.054048755	-0.124870628
2015-07-02	998.2864	17037.86715	29.58147366	134.4027388	660.5018649	16.79	-0.002988958	0.007180148	0.007393437	0.002323785	-0.035842513	0.04258551
2015-07-07	943.1972	16457.18104	28.61382137	135.5628297	628.7218758	16.09	-0.056764828	-0.034676427	-0.03325841	0.008594415	-0.049310957	-0.04258551
2015-07-08	903.0335	16042.17668	27.87525865	133.105154	591.9779611	19.66	-0.043515729	-0.025540623	-0.026150357	-0.018295773	-0.060219584	0.200388154
2015-07-10	951.9261	16489.22054	28.50090294	133.4416404	654.4017349	16.83	0.052727754	0.02748557	0.02219626	0.002524784	0.10025203	-0.155423107
2015-07-14	964.5079	17049.08252	29.09505564	135.1206878	662.3555074	13.37	0.013130617	0.033389524	0.020632482	0.012504131	0.012080996	-0.230149617
2015-07-15	956.7425	16778.92734	28.80475417	135.8832234	642.262422	13.23	-0.008083738	-0.015972617	-0.010027802	0.005627503	-0.030805455	-0.010526413
2015-07-16	964.5705	16916.27885	29.16462246	137.089844	644.9347791	12.11	0.008148639	0.00815263	0.012415966	0.008840641	0.004152217	-0.088455421
2015-07-17	966.1967	16444.68881	28.97398438	137.3165405	667.6937038	11.95	0.001684512	-0.028273847	-0.006558078	0.001652269	0.034680347	-0.013300279
2015-07-21	965.1527	16181.79189	28.78033417	135.6099415	677.9109951	12.22	-0.00108111	-0.016115904	-0.006706024	-0.012506088	0.015186463	0.022342675
2015-07-22	958.2127	15866.06214	28.69400465	137.1639712	679.3412323	12.12	-0.007216549	-0.019704281	-0.003004109	0.011394393	0.002107549	-0.008216973
2015-07-23	952.0513	15163.21734	28.34179772	136.3225261	695.8368813	12.63	-0.006450858	-0.045309788	-0.012350537	-0.006153487	0.023991714	0.041217956
2015-07-24	938.0757	14810.33352	27.81853558	134.5088513	686.9836311	13.74	-0.014788271	-0.023547435	-0.01863512	-0.013393588	-0.012804802	0.08423635
2015-07-28	907.3712	14670.0383	27.29595656	132.155965	617.929211	13.44	-0.033279022	-0.009517945	-0.018963966	-0.017647228	-0.10593656	-0.022075952
2015-07-29	919.1549	15036.25509	26.93850034	132.7830656	639.2854711	12.5	0.012903033	0.024657088	-0.013182077	0.004733933	0.033977196	-0.072506691
2015-07-30	914.0172	14828.79135	27.3852409	133.2775496	625.1580007	12.13	-0.005605271	-0.013893638	0.016447712	0.003717082	-0.022346682	-0.030046921
2015-07-31	918.5837	14987.99835	28.29264323	134.8044689	618.0749305	12.12	0.004983638	0.010679118	0.032597599	0.011391557	-0.011394722	-0.000824742
2015-08-04	908.7681	14437.72785	26.80521293	135.9068626	633.7576012	13	-0.010743081	-0.037405001	-0.054005433	0.008144467	0.025056852	0.070092377
2015-08-05	913.5129	14430.66791	26.90906606	136.7837156	623.3367081	12.51	0.005207551	-0.000489112	0.003866877	0.006431143	-0.016579714	-0.038421033
2015-08-06	907.0018	14149.87551	26.71799663	137.136365	617.7604585	13.77	-0.007153063	-0.019649832	-0.007125889	0.002574836	-0.008986061	0.095963988
2015-08-07	909.3251	13809.00563	26.46920663	136.6308695	631.7065753	13.39	0.002558241	-0.024384865	-0.009355326	-0.00369289	0.022324232	-0.027984153
2015-08-11	908.9463	14051.98442	26.32450459	134.3151365	650.6299199	13.71	-0.000416659	0.017442664	-0.005481805	-0.017094102	0.029515994	0.023617334
2015-08-12	890.8092	13895.42831	26.85738604	131.2327946	637.5996554	13.61	-0.020155753	-0.011203738	0.02004063	-0.023216	-0.020230414	-0.007320677
2015-08-13	889.6943	13689.25038	26.21026225	130.2172013	647.5369019	13.49	-0.001252343	-0.014949006	-0.024389845	-0.007768969	0.015465196	-0.008856146
2015-08-14	896.0672	13668.33822	26.75784546	133.2453549	650.0160439	12.83	0.00713749	-0.001528802	0.020676696	0.022988367	0.003821262	-0.050162492
2015-08-18	880.4474	13632.09032	25.81911779	132.1610473	614.1540899	13.79	-0.017585223	-0.002655484	-0.035712501	-0.008170968	-0.056751188	0.072157513
2015-08-19	872.8896	13369.79567	25.42743385	132.6368669	621.5173627	15.25	-0.0086211	-0.019428487	-0.015286553	0.003593836	0.01191799	0.100635811
2015-08-20	858.2595	13425.01151	25.79904507	130.207413	600.8385536	19.14	-0.016902586	0.004121389	0.014508814	-0.018486406	-0.033837578	0.227200883
2015-08-21	840.2442	13102.81145	24.84005567	128.4065112	575.2463581	28.03	-0.021213937	-0.024292676	-0.03787998	-0.013927563	-0.043527871	0.381494979
2015-08-25	795.8437	12603.94149	23.43762589	121.3214702	484.3933685	36.02	-0.054289754	-0.03881724	-0.058114823	-0.056757299	-0.171901076	0.250798975
2015-08-26	789.8171	12674.63591	23.74614167	119.8422336	478.4667479	30.32	-0.00760141	0.005593242	0.013077386	-0.012267643	-0.012310605	-0.172266779
2015-08-27	826.491	13421.26181	24.45703766	122.6769265	504.3084383	26.1	0.045387628	0.057237328	0.029497952	0.023378128	0.052601346	-0.149872246
2015-08-28	824.4746	13176.25674	25.48893729	123.2352246	529.9525639	26.05	-0.002442693	-0.018423674	0.041326513	0.004540638	0.049599439	-0.001917546
2015-09-01	797.1114	12384.14574	25.45132144	119.7252853	521.3051191	31.4	-0.033751892	-0.061999393	-0.001476862	-0.028895095	-0.016451989	0.186790125
2015-09-02	788.7825	12453.32011	25.87349559	118.8842809	520.9918528	26.09	-0.010503826	0.005570178	0.016451444	-0.007049239	-0.000601108	-0.185255794
2015-09-08	793.3342	12297.879	25.02949491	117.3934742	521.614559	24.9	0.005753953	-0.012560454	-0.033164183	-0.012619271	0.001194518	-0.046684296
2015-09-09	814.9295	12321.30879	25.03779443	119.609239	532.6805825	26.23	0.026857036	0.001903377	0.000331535	0.018698768	0.02099304	0.05203599
2015-09-10	801.973	12018.2429	25.41927985	119.2783076	525.3385113	24.37	-0.016026665	-0.024904448	0.015121475	-0.002770606	-0.013879124	-0.073550926
2015-09-11	799.6263	11991.34514	25.08259594	119.2339321	525.8716085	23.2	-0.002930448	-0.002240586	-0.013333719	-0.000372103	0.001014254	-0.049200589
2015-09-15	810.3974	12271.75614	25.25505061	120.0662453	494.237759	22.54	0.013380251	0.023115222	0.006851943	0.006956255	-0.062040398	-0.02886077
2015-09-16	827.282	12655.73642	25.78732947	120.6357013	518.3281231	21.35	0.020620884	0.030810211	0.020857106	0.004731637	0.047591789	-0.054239769
2015-09-18	828.0896	12113.40407	26.17472151	123.3109904	509.892415	22.28	0.000975733	-0.04379797	0.014910852	0.02193427	-0.016408732	0.042637675
2015-09-22	808.7071	11445.40349	25.16044175	120.4560262	523.3274883	22.44	-0.023684562	-0.056724406	-0.039521128	-0.023424783	0.026007688	0.007155666
2015-09-23	794.478	11048.45812	24.79346336	120.6942904	511.3524743	22.13	-0.017751504	-0.035297326	-0.014692945	0.001976064	-0.023148315	-0.013910927
2015-09-24	788.1712	10797.81383	24.55186929	120.5171422	515.7741609	23.47	-0.00796997	-0.022947191	-0.009792051	-0.001468821	0.008609871	0.058788856
2015-09-29	779.2717	10719.80276	24.8754329	120.5124254	499.9126265	26.83	-0.01135556	-0.007250934	0.013092692	-3.91388E-05	-0.031235661	0.133797655
2015-09-30	798.0349	11342.6741	24.8045268	123.0065174	503.0497064	24.5	0.023792565	0.056479326	-0.002854517	0.020484478	0.006255649	-0.090847547
2015-10-08	857.8448	12750.31417	26.94028173	126.652664	518.1506254	17.42	0.072270867	0.11698383	0.08259646	0.02921107	0.029576998	-0.341054146
2015-10-09	871.5982	13198.08737	27.74640336	128.0115045	525.4426827	17.08	0.015905341	0.034516011	0.029483595	0.010671728	0.01397513	-0.019710783
2015-10-13	860.6712	12383.52268	28.13919072	126.4532041	543.939239	17.67	-0.012615988	-0.06370515	0.014057069	-0.012247827	0.034596435	0.033960098
2015-10-14	853.4959	12131.32142	27.69057449	126.5523369	538.2323121	18.03	-0.008371811	-0.020576118	-0.016071208	0.000783641	-0.010547274	0.020168751
2015-10-15	866.3699	12300.60902	27.43628495	127.8457687	550.9806644	16.05	0.014971215	0.01385812	-0.009225679	0.010168652	0.023409443	-0.116328188
2015-10-16	870.9876	12289.86601	27.58529834	128.5719815	559.1647226	15.05	0.005315787	-0.000873754	0.005416556	0.005664309	0.014744387	-0.064330858
2015-10-20	870.7153	12179.27457	28.03656788	128.646957	565.1035161	15.75	-0.000312682	-0.00903932	0.016226692	0.00058297	0.010564825	0.045462374
2015-10-21	864.8878	11940.65206	27.50780219	128.2815102	547.811269	16.7	-0.00671527	-0.019786984	-0.019039973	-0.002844738	-0.031078101	0.058568354
2015-10-23	876.0561	12208.9496	27.4802194	129.3384251	562.7589612	14.46	0.012830342	0.022220539	-0.001003229	0.008205272	0.026920576	-0.144022503
2015-10-27	867.8292	12028.06116	27.61256116	128.2240025	566.2113385	15.43	-0.009435209	-0.014926907	0.004804332	-0.008653666	0.006115994	0.06492745
2015-10-28	862.9634	12048.47399	27.19053738	127.286695	555.9344532	14.33	-0.005622641	0.001695662	-0.015401761	-0.007336771	-0.018317001	-0.073958425
2015-10-29	852.0287	11603.03373	26.159021	125.6898978	558.2215359	14.61	-0.012752068	-0.03767142	-0.03867492	-0.012624238	0.004105504	0.019350984
2015-10-30	851.4795	11887.57953	26.67239117	125.0749345	559.8608069	15.07	-0.000644787	0.024227526	0.01943489	-0.004904711	0.002932292	0.030999787
2015-11-03	860.3376	12604.90255	27.64293652	124.473091	548.1481003	14.54	0.010349446	0.058591711	0.035741243	-0.004823478	-0.021142687	-0.035802541
2015-11-05	865.9067	12680.59119	27.66187698	122.5517465	581.3590188	15.05	0.006452296	0.005986742	0.000684948	-0.015556195	0.058822992	0.034474519
2015-11-06	858.3296	12328.81017	27.67168619	122.4521319	591.6873531	14.33	-0.008788991	-0.028133758	0.000354548	-0.000813168	0.017609877	-0.049022749
2015-11-10	840.7528	12166.66754	27.01707067	119.3247271	599.492159	15.29	-0.020690494	-0.01323877	-0.023940818	-0.025871618	0.01310452	0.064843778
2015-11-13	836.103	12235.0478	26.40277691	119.233977	588.3330158	20.08	-0.00554587	0.00560456	-0.022999723	-0.00076082	-0.018789754	0.272525275
2015-11-17	840.6425	12417.78257	26.89153139	120.4560379	591.9550254	18.84	0.005414669	0.01482492	0.018342228	0.0101971	0.00613752	-0.063742026
2015-11-18	839.4018	12510.04272	27.64940081	118.6232791	585.6992679	16.85	-0.001476985	0.007402216	0.027792638	-0.015332106	-0.010624198	-0.111631612
2015-11-19	853.3897	12858.12466	27.9598941	120.2461137	593.1822451	16.99	0.016526806	0.027444141	0.011167073	0.01358784	0.012695216	0.008274279
2015-11-24	854.5255	13022.3286	27.59336131	120.1184839	592.7419396	15.93	0.001330043	0.012689588	-0.013195918	-0.001061968	-0.000742553	-0.064420812
2015-11-27	835.5271	12266.9626	27.33863552	120.8273803	562.7575192	15.12	-0.022483561	-0.059755787	-0.009274289	0.005884296	-0.051910285	-0.052185753
2015-12-01	835.4534	11627.36823	26.56652232	121.5780793	565.7063113	14.67	-8.82117E-05	-0.053548032	-0.028649058	0.006193766	0.005226218	-0.030213779
2015-12-02	835.9872	11653.39889	26.71555607	121.2578237	578.7868536	15.91	0.00063873	0.002236238	0.005594156	-0.002637631	0.022859222	0.08114325
2015-12-03	839.0342	12219.36418	26.77891286	120.0441184	586.7032024	18.11	0.003638166	0.047424034	0.002368724	-0.010059725	0.013584793	0.12951643
2015-12-04	828.324	12073.02246	25.90000457	118.6278723	576.4620312	14.81	-0.012847086	-0.012048507	-0.033371599	-0.011867859	-0.017609598	-0.201161644
2015-12-08	812.8629	11720.88718	25.08581987	117.3272149	566.1121132	17.6	-0.018841922	-0.029600935	-0.031940404	-0.01102473	-0.018117338	0.172596274
2015-12-09	814.4652	12270.44296	25.00757547	115.832655	565.61093	19.61	0.001969241	0.04582088	-0.003123943	-0.01282022	-0.000885699	0.108140738
2015-12-10	811.222	12109.41829	25.04176301	117.0466346	562.2073479	19.34	-0.003989949	-0.013209838	0.001366154	0.010425922	-0.006035711	-0.01386415
2015-12-11	797.1507	11742.9776	24.85454763	115.5137628	556.7723812	24.39	-0.017498008	-0.03072811	-0.007504212	-0.01318276	-0.009714223	0.231997722
2015-12-15	798.3167	11594.95349	24.81274315	117.0814012	568.7073296	20.95	0.001461641	-0.012685451	-0.001683381	0.013479748	0.021209438	-0.152034566
2015-12-16	806.8101	11438.69746	24.77371717	118.1149245	569.0161516	17.86	0.010582939	-0.013567838	-0.001574058	0.008788657	0.000542877	-0.159575071
2015-12-17	817.4172	11627.57026	25.29743811	120.3933492	577.7211906	18.94	0.013061289	0.016376904	0.02091983	0.019106205	0.015182563	0.058712512
2015-12-18	807.6629	11242.12089	24.35740133	119.0973609	577.7373749	20.7	-0.012004845	-0.033711507	-0.037867371	-0.010822975	2.80136E-05	0.088857613
2015-12-22	807.1058	10931.05339	24.18556935	119.7750927	590.1828113	16.6	-0.000690006	-0.028059844	-0.007079612	0.005674439	0.021312942	-0.220731005
2015-12-23	819.7248	11106.74758	24.57568851	120.9583747	587.5545607	15.57	0.015513912	0.01594514	0.016001535	0.009830719	-0.004463228	-0.06405671
2015-12-29	819.6007	11341.93406	24.9112472	121.6888051	574.9025739	16.08	-0.000151404	0.020954022	0.013561714	0.006020532	-0.021768521	0.032230278
2015-12-30	809.7441	11102.56371	24.29240924	121.1040943	576.2230644	17.29	-0.012098999	-0.021330789	-0.025155472	-0.004816549	0.002294261	0.072552036
2016-01-05	789.1519	10575.48303	24.05227486	119.54142	527.6518789	19.34	-0.025759447	-0.048637646	-0.009934344	-0.012987537	-0.088058104	0.11204719
2016-01-06	782.1661	10365.54342	23.97603726	118.4325234	536.9688459	20.59	-0.008891702	-0.020051228	-0.003174697	-0.009319547	0.017503332	0.062630031
2016-01-12	735.1915	9805.893885	22.25522609	114.740592	481.0290679	22.47	-0.061936113	-0.055503551	-0.074478023	-0.031669517	-0.110012377	0.087375565
2016-01-13	738.475	9770.306071	21.99333978	115.3435773	469.4983627	25.22	0.00445624	-0.003635829	-0.011837191	0.005241444	-0.024262889	0.115456244
2016-01-14	734.3522	9821.011934	21.99169147	113.8883203	477.5121734	23.95	-0.005598499	0.005176372	-7.49487E-05	-0.012696981	0.016924842	-0.051669007
2016-01-15	714.0332	9547.05067	21.01799459	111.5518604	460.930764	27.02	-0.02805929	-0.028291889	-0.045285766	-0.020728723	-0.035341808	0.120609009
2016-01-19	717.5254	9443.426799	20.91783423	111.5528825	478.481105	26.05	0.004878888	-0.010913354	-0.004776848	9.16251E-06	0.037368877	-0.036559564
2016-01-20	693.719	9213.735376	20.77295117	109.0182319	473.4557302	27.59	-0.033741368	-0.024623576	-0.006950392	-0.022983628	-0.010558309	0.05743562
2016-01-21	683.7604	9076.431236	21.10697773	108.390412	458.2259175	26.69	-0.014459416	-0.015014267	0.015951968	-0.005775498	-0.032696081	-0.033164425
2016-01-22	708.779	9224.385748	20.5521388	111.1962208	463.9831809	22.34	0.035936207	0.016169522	-0.026638671	0.025556761	0.012485971	-0.17791017
2016-01-27	708.1241	9488.649878	21.35365118	110.7296704	435.2021971	23.11	-0.00092441	0.028245733	0.038257727	-0.004204567	-0.064037559	0.033886631
2016-01-28	711.9389	9460.068569	22.43037385	110.2081608	422.5541317	22.42	0.005372732	-0.003016703	0.049193275	-0.004720881	-0.029493183	-0.030312007
2016-01-29	734.4507	9995.297464	23.07069903	112.8731119	435.6378511	20.2	0.03113078	0.055035097	0.028147356	0.023893336	0.03049372	-0.104270813
2016-02-02	719.1479	9669.348131	23.03606616	111.0212942	437.2658968	21.98	-0.021055834	-0.033153833	-0.00150229	-0.016542262	0.003730188	0.084450345
2016-02-03	710.6107	10008.55012	22.40998982	109.5217941	435.7565488	21.65	-0.011942298	0.034478844	-0.027554248	-0.01359846	-0.003457756	-0.015127495
2016-02-04	725.7722	10562.03573	22.55798373	110.6086561	442.5280133	21.84	0.02111145	0.053826297	0.006582215	0.009874789	0.015420056	0.008737696
2016-02-05	728.6164	10415.70615	23.28758882	112.1549519	439.9645296	23.38	0.003911202	-0.013951163	0.031831501	0.013883063	-0.00580966	0.068137805
2016-02-16	706.7613	10183.46183	22.54921624	104.3369187	455.6493676	24.11	-0.030454408	-0.022549858	-0.032220241	-0.072256148	0.035029474	0.030745736
2016-02-17	711.1334	10326.38472	23.21870287	105.0299402	459.7117603	22.31	0.00616705	0.013937228	0.029257803	0.006620188	0.008876102	-0.077591684
2016-02-18	722.8201	10346.77393	23.21391183	106.1258108	459.6408006	21.64	0.016300332	0.00197253	-0.000206365	0.01037983	-0.000154369	-0.030491554
2016-02-19	718.9185	10260.41641	23.7666236	106.4520195	458.8144642	20.53	-0.005412367	-0.008381349	0.02353048	0.003069078	-0.001799405	-0.052656223
2016-02-24	715.8815	10548.30188	23.30104262	103.6324263	468.7852589	20.72	-0.004233349	0.027671463	-0.019784119	-0.026844086	0.021498883	0.009212186
2016-02-25	707.7325	10632.25626	23.613351	102.4877897	439.1589327	19.11	-0.011448453	0.007927536	0.013314165	-0.011106609	-0.065283412	-0.080887659
2016-02-26	715.5062	10510.07088	23.78139853	103.6137138	442.907495	19.81	0.010924067	-0.011558495	0.007091428	0.010926027	0.008499552	0.035975102
2016-03-01	733.1282	11055.32197	24.29755703	107.8917414	436.5429291	17.7	0.02433032	0.050578009	0.021472111	0.040458636	-0.014474214	-0.112622221
2016-03-02	754.3468	11477.89226	24.75018095	110.4806035	455.1642474	17.09	0.028531625	0.037510835	0.018456989	0.023711642	0.041771618	-0.035071142
2016-03-03	766.4874	12257.70499	25.24515929	112.3775203	457.566226	16.7	0.015966051	0.065731945	0.019801626	0.017023949	0.005263293	-0.023084778
2016-03-04	784.0536	13200.18018	25.442741	112.9712784	461.6340673	16.86	0.022659126	0.074075761	0.00779605	0.005269693	0.008850885	0.009535233
2016-03-09	782.1951	13140.65183	25.72917549	113.5200067	459.9816314	18.34	-0.002373187	-0.004519861	0.011195105	0.004845479	-0.003585958	0.084140514
2016-03-10	783.0999	13508.21866	26.0388933	113.2406414	450.1735946	18.05	0.001156076	0.027587671	0.011965735	-0.002463968	-0.021553283	-0.015938782
2016-03-11	791.9789	13686.63284	26.39564063	113.457727	452.2385255	16.5	0.011274476	0.013121362	0.013607552	0.001915194	0.004576478	-0.089785304
2016-03-15	778.3449	12699.05963	26.44260786	112.129516	460.3432243	16.84	-0.017365008	-0.074891706	0.001777774	-0.011775722	0.017762599	0.020396628
2016-03-16	777.5768	12544.23521	26.52649247	112.7448562	460.4670028	14.99	-0.000987325	-0.012266732	0.003167306	0.00547276	0.000268847	-0.116373697
2016-03-17	804.4205	13971.18435	26.62124642	114.0681015	468.9933663	14.44	0.033939725	0.107735734	0.003565685	0.011668296	0.018347426	-0.037381179
2016-03-22	819.8077	14141.99889	27.66325721	117.0248423	483.4830011	14.17	0.018947658	0.012152067	0.038395444	0.025590588	0.030427532	-0.01887508
2016-03-23	811.0562	13603.27694	27.73664579	116.8682645	484.3674128	14.94	-0.010732452	-0.0388383	0.002649413	-0.001338884	0.00182758	0.052915126
2016-03-29	804.2948	13944.76884	27.22308858	115.5266229	469.3444062	13.82	-0.00837148	0.024793729	-0.018689033	-0.011546351	-0.031506896	-0.077925361
2016-03-30	821.869	14191.2663	27.17042713	117.838831	484.6780199	13.56	0.021615146	0.017522282	-0.001936314	0.019816847	0.032147953	-0.018992536
2016-03-31	823.8619	14066.00067	27.67662215	118.2145886	486.8386846	13.95	0.002421904	-0.008866141	0.018458947	0.003183668	0.004448031	0.028355226
2016-04-01	816.6165	14124.9106	27.36370978	117.7173715	487.189384	13.1	-0.008833334	0.004179362	-0.011370416	-0.004214926	0.000720101	-0.062867278
2016-04-05	800.2501	13410.68949	27.04160011	115.8871695	493.4973281	15.42	-0.020245281	-0.051887836	-0.01184125	-0.015669554	0.012864518	0.163053138
2016-04-06	799.909	13088.83688	27.00199303	115.7696012	492.0493679	14.09	-0.000426333	-0.024292392	-0.001465746	-0.001015022	-0.002938392	-0.090200042
2016-04-07	800.7601	13140.77144	27.12798173	114.8970215	486.5275107	16.16	0.00106343	0.00396	0.004655052	-0.007565757	-0.011285604	0.137073727
2016-04-08	810.9045	13823.57484	27.68998171	115.1420236	482.4610872	15.36	0.01258889	0.050655736	0.020504945	0.002130092	-0.008393179	-0.050772325
2016-04-12	830.4427	14688.54617	28.29437616	117.7642893	489.7304089	14.85	0.023808641	0.060692562	0.021592386	0.022518724	0.014954785	-0.033766862
2016-04-13	849.7791	15003.0599	29.13230116	119.4315815	495.5293659	13.84	0.023017501	0.021186156	0.029184501	0.014058589	0.011771563	-0.070436915
2016-04-20	851.3938	15107.30423	29.85921758	121.2108899	481.1021188	13.28	0.001898338	0.006924177	0.024646025	0.014788253	-0.029547064	-0.041303806
2016-04-22	847.7628	14768.01206	30.25371624	120.4134442	476.7665665	13.22	-0.004273892	-0.022714856	0.013125439	-0.006600731	-0.00905256	-0.00452831
2016-04-26	847.3679	15038.60047	29.2145371	121.1698634	477.4502259	13.96	-0.000465923	0.018156766	-0.034952597	0.006262201	0.001432923	0.054465263
2016-04-27	849.9576	15436.29718	29.11359262	121.6361153	475.9138073	13.77	0.003051509	0.026101436	-0.003461266	0.003840535	-0.003223155	-0.013703785
2016-04-28	851.6254	15522.58424	30.23074869	119.6416301	475.9401743	15.22	0.001960293	0.005574315	0.037654409	-0.016533068	5.54014E-05	0.10011804
2016-04-29	846.1555	15623.97044	29.99464011	119.9620877	474.1865756	15.7	-0.00644361	0.00651029	-0.007840872	0.002674898	-0.003691298	0.03105036
2016-05-04	823.3773	14847.94033	29.93126432	117.558661	481.5513288	16.05	-0.027288609	-0.050945144	-0.002115139	-0.020238305	0.015411964	0.022048137
2016-05-05	818.5502	14640.59162	28.81106453	118.1085452	482.2894085	15.91	-0.005879814	-0.014063238	-0.038144065	0.004666625	0.001531539	-0.008761007
2016-05-06	812.0198	14626.49679	28.85882614	117.9521351	468.8572383	14.72	-0.008010003	-0.000963186	0.00165638	-0.001325169	-0.02824604	-0.077740729
2016-05-10	820.003	15263.85861	28.48255399	120.0131603	454.8311166	13.63	0.009783275	0.042653119	-0.013124119	0.017322499	-0.030372148	-0.076933868
2016-05-11	820.0701	15231.355	28.78209255	119.6478593	456.4296421	14.69	8.18256E-05	-0.00213172	0.010461648	-0.003048483	0.003508386	0.074893744
2016-05-12	819.5421	15266.7632	28.71104482	120.3923002	455.2694226	14.41	-0.000644055	0.002321993	-0.002471522	0.006202656	-0.002545182	-0.01924458
2016-05-13	808.0106	14785.17895	29.3591356	118.9194629	453.7077033	15.04	-0.014170592	-0.032052869	0.022321876	-0.012309097	-0.003436216	0.042790909
2016-05-17	816.007	14511.45744	29.41924348	119.8193366	455.9882569	15.57	0.009847756	-0.018686751	0.002045238	0.007538598	0.005013891	0.034632667
2016-05-18	807.0786	14297.10165	29.71829283	119.2763283	449.593037	15.95	-0.011001872	-0.014881671	0.010113776	-0.004542192	-0.014124245	0.024112843
2016-05-19	792.4484	13925.70278	29.07163858	117.0987975	448.6788389	16.33	-0.018293668	-0.026320581	-0.021999697	-0.018424886	-0.00203546	0.023545078
2016-05-20	794.9988	14039.62898	28.56519309	116.5413965	451.6918221	15.2	0.003213212	0.008147719	-0.017574128	-0.004771457	0.006692787	-0.071708479
2016-05-24	792.8332	13904.75372	28.10127149	116.1012146	450.4381726	14.42	-0.002727746	-0.009653196	-0.016374128	-0.003784194	-0.002779312	-0.052679296
2016-05-25	806.624	13821.64185	28.31871474	119.175377	449.0494128	13.9	0.017244777	-0.005995162	0.00770806	0.026133814	-0.003087893	-0.036727292
2016-05-27	816.295	13563.249	29.56129939	123.09458	450.0022469	13.12	0.011918173	-0.018871758	0.042943169	0.032356838	0.002119643	-0.057751057
2016-05-31	819.2235	13483.84055	28.73695759	122.8456448	464.1392664	14.19	0.003581131	-0.005871883	-0.028282038	-0.002024356	0.030932074	0.078399708
2016-06-01	819.55	13568.26676	28.68619708	122.6326414	463.6205529	14.2	0.000398469	0.006241768	-0.001767946	-0.001735416	-0.001118207	0.000704473
2016-06-02	824.2764	13873.75271	28.38344172	123.53946	465.1763744	13.63	0.005750501	0.022265021	-0.010610132	0.007367388	0.00335019	-0.040968719
2016-06-03	829.9082	14296.87059	28.26764705	123.6633635	466.9821411	13.47	0.006809182	0.030041913	-0.004088	0.001002444	0.003874382	-0.011808255
2016-06-07	849.4431	14532.22612	29.65918522	125.1687824	467.6065288	14.05	0.023265866	0.016328001	0.048053929	0.012100022	0.001336177	0.042157405
2016-06-08	855.979	15232.12568	29.92766325	125.7130684	466.489854	14.08	0.007664885	0.047038055	0.009011379	0.004338989	-0.002390921	0.002132955
2016-06-14	815.3398	13964.94718	29.14521765	121.954414	451.1602836	20.5	-0.048640884	-0.086856312	-0.026492406	-0.030354756	-0.033413598	0.375669535
2016-06-15	822.2385	14070.11074	28.61930681	123.6950967	459.1992813	20.14	0.00842554	0.007502325	-0.018209286	0.014172321	0.017661608	-0.017716999
2016-06-16	812.0033	14157.65164	28.36627445	122.4911173	456.5678514	19.37	-0.012526095	0.006202488	-0.008880633	-0.009781124	-0.005746957	-0.03898241
2016-06-17	819.7327	14412.35998	28.50013209	123.2599763	458.2102265	19.41	0.009473907	0.01783094	0.004707802	0.006257238	0.003590766	0.00206292
2016-06-20	830.8254	14876.25916	29.07557786	123.7347862	459.5655046	18.37	0.013441353	0.031680427	0.019989851	0.003844701	0.002953399	-0.055069498
2016-06-21	834.1832	14999.05588	29.68033184	123.1476169	457.7927364	18.48	0.004033378	0.008220661	0.020586026	-0.004756681	-0.003864947	0.005970167
2016-06-22	835.7572	14804.10272	29.55544509	123.0813329	462.3076966	21.17	0.001885098	-0.013082905	-0.004216605	-0.000538393	0.009814138	0.135896019
2016-06-23	843.2282	15377.2204	30.12216673	124.3093504	460.0714027	17.25	0.008899481	0.037982866	0.018993343	0.00992784	-0.004848979	-0.204772942
2016-06-24	821.6158	14837.64992	29.29687257	120.4747629	451.0245621	25.76	-0.025964732	-0.035719356	-0.027780565	-0.031332926	-0.019859901	0.401010758
2016-06-27	816.8482	14513.43314	28.10570025	120.8195855	455.9647925	23.85	-0.005819613	-0.02209322	-0.04150836	0.00285811	0.010893798	-0.077038684
2016-06-28	823.5081	15033.23713	28.54694522	121.4449278	458.6223402	18.75	0.00812011	0.035188914	0.015577521	0.005162487	0.005811486	-0.240590465
2016-06-29	838.7466	15725.79859	29.13384612	123.1745568	461.8698117	16.64	0.018335249	0.045039028	0.020350662	0.014141619	0.007055975	-0.119384317
2016-06-30	851.4113	16054.50382	29.429872	124.6481836	461.585636	15.63	0.014986691	0.020686836	0.010109618	0.011892728	-0.000615462	-0.062617291
2016-07-01	853.4144	16173.72349	29.55364586	125.799695	461.1852835	14.77	0.002349919	0.007398497	0.004196903	0.009195682	-0.000867718	-0.056594048
2016-07-05	849.3217	15757.04994	29.76615937	125.7647699	471.5912626	15.58	-0.004807213	-0.026100038	0.007165041	-0.000277663	0.022312763	0.053389944
2016-07-07	847.0472	15580.24861	29.12576744	125.8566403	472.5682999	14.76	-0.002681612	-0.011283883	-0.021748895	0.000730227	0.002069645	-0.054067221
2016-07-08	849.7016	16120.35189	29.57611241	125.9238276	467.8406568	13.2	0.00312881	0.034078569	0.015343761	0.000533697	-0.010054526	-0.11170399
2016-07-11	863.6421	16337.68621	29.77674291	128.4151265	468.5620899	13.54	0.016273218	0.01339191	0.006760627	0.019591011	0.001540861	0.025431438
2016-07-12	874.0883	16568.36046	30.19139471	129.3482919	477.5275489	13.55	0.012022953	0.014020404	0.013829291	0.007240511	0.01895323	0.00073828
2016-07-13	876.3895	16598.75353	30.29408681	129.3706334	478.8934373	13.04	0.002629227	0.001832724	0.003395598	0.000172709	0.002856251	-0.038364991
2016-07-14	887.9489	17172.48669	30.42076266	130.3753947	478.2932011	12.82	0.013103569	0.033980888	0.004172819	0.007736529	-0.001254168	-0.017015105
2016-07-15	885.5185	17020.86791	30.52740522	129.8045355	478.5130245	12.67	-0.002740847	-0.008868377	0.003499454	-0.004388195	0.000459494	-0.011769457
2016-07-18	888.0552	17309.98744	30.64871291	128.9076188	475.3208167	12.44	0.002860554	0.016843528	0.003965856	-0.006933731	-0.00669345	-0.018319907
2016-07-19	883.9697	17287.04799	30.35534909	129.3583932	474.8279614	11.97	-0.004611117	-0.001326094	-0.00961792	0.00349078	-0.001037428	-0.038513568
2016-07-20	889.5772	17403.81125	30.40351426	129.8588914	474.922211	11.77	0.006323508	0.00673167	0.001585454	0.003861616	0.000198472	-0.016849598
2016-07-21	889.8227	17384.28887	30.396589	129.1505265	476.7232658	12.74	0.000275936	-0.00112236	-0.000227804	-0.005469814	0.003785143	0.079192729
2016-07-22	889.1275	17351.70314	30.23190502	130.0794065	472.5975232	12.02	-0.000781585	-0.001876195	-0.005432574	0.007166487	-0.008692043	-0.058174721
2016-07-25	890.6228	17330.79291	29.89122194	130.983124	472.625257	12.87	0.001680348	-0.001205809	-0.011332968	0.006923407	5.8682E-05	0.068327093
2016-07-26	889.4412	17318.67813	29.86087149	130.4261845	478.6638047	13.05	-0.001327593	-0.000699277	-0.001015879	-0.00426106	0.012695676	0.013889112
2016-07-27	892.2738	17324.20392	29.48929736	131.108629	469.5719333	12.83	0.003179636	0.000319014	-0.012521581	0.005218778	-0.019176982	-0.017001955
2016-07-28	893.44	17309.80847	29.63681276	132.1550267	470.7871114	12.72	0.001306145	-0.00083129	0.004989867	0.00794947	0.0025845	-0.008610621
2016-07-29	891.0591	17694.81891	29.41380223	132.0142016	468.9664348	11.87	-0.002668425	0.021998575	-0.007553235	-0.001066173	-0.003874801	-0.069161349
2016-08-01	893.9971	17378.29082	29.04288066	132.5552586	465.5809647	12.44	0.003291776	-0.018050107	-0.012690646	0.0040901	-0.007245186	0.046902879
2016-08-02	890.3259	17287.64737	28.99979228	132.2053491	469.0087745	13.37	-0.004114956	-0.005229552	-0.001484714	-0.002643216	0.007335465	0.072096304
2016-08-03	882.2324	17438.71372	28.69473816	130.4723821	470.4239437	12.86	-0.009132062	0.00870044	-0.010574901	-0.013194816	0.003012819	-0.038891672
2016-08-04	889.9799	17897.42076	29.14117048	130.7157419	470.0834571	12.42	0.008743365	0.02596395	0.015438201	0.001863483	-0.000724049	-0.034813642
2016-08-05	902.4864	18100.55876	29.28437918	133.0164439	469.0732656	11.39	0.013954743	0.011286198	0.004902273	0.017447703	-0.002151274	-0.086572299
2016-08-08	911.8918	18142.60577	29.84913678	133.4779042	472.1682431	11.5	0.010367722	0.002320274	0.019101681	0.003463194	0.006576396	0.009611258
2016-08-09	913.4251	18314.10159	30.06181632	132.8129593	475.474446	11.66	0.001680037	0.00940826	0.007099885	-0.004994135	0.00697777	0.013817146
2016-08-10	908.9641	18185.81424	29.98650918	131.6221943	476.5271253	12.05	-0.004895781	-0.007029489	-0.002508219	-0.009006163	0.002211508	0.032900479
2016-08-11	916.9821	18589.83132	30.11986663	131.4874552	473.5541865	11.68	0.008782352	0.021972875	0.004437388	-0.001024205	-0.006258303	-0.031186683
2016-08-12	921.7671	18449.44777	30.28774575	132.6796811	480.4402563	11.55	0.005204637	-0.007580289	0.005558225	0.009026361	0.01443654	-0.01119254
2016-08-16	928.8664	18539.47899	30.77205814	132.601866	491.8234123	12.64	0.007672329	0.004868019	0.015863875	-0.00058666	0.02341685	0.090180952
2016-08-18	932.3126	18367.69527	30.78508555	133.140733	490.0812579	11.43	0.003703248	-0.009309028	0.000423262	0.004055562	-0.003548524	-0.100624911
2016-08-19	929.592	18317.29482	30.83808166	132.3810449	489.1389886	11.34	-0.002922386	-0.002747744	0.001720006	-0.005722244	-0.00192453	-0.00790518
2016-08-22	925.0177	17966.80348	30.95273471	131.6982665	485.5504576	12.27	-0.004932908	-0.019319882	0.00371101	-0.005171022	-0.007363468	0.07882096
2016-08-23	925.263	18102.69107	30.98548774	131.9021145	487.0602767	12.38	0.000265149	0.007534801	0.001057603	0.001546645	0.003104675	0.008925009
2016-08-24	920.3938	17831.22123	30.62589164	132.2261809	485.2672136	13.45	-0.005276399	-0.015109683	-0.011673174	0.002453857	-0.003688192	0.082896839
2016-08-25	917.7341	17861.78364	30.63473941	131.4979682	482.5871032	13.63	-0.002893925	0.001712516	0.000288857	-0.005522547	-0.005538266	0.01329414
2016-08-26	922.068	17952.17729	30.69246865	131.3945444	481.7924382	13.65	0.004711276	0.005047967	0.001882664	-0.000786814	-0.001648034	0.001466276
2016-08-29	921.2047	17973.13401	30.68862183	131.5260857	481.1600716	12.94	-0.000936704	0.001166683	-0.000125342	0.001000616	-0.001313391	-0.053416233
2016-08-30	928.8465	18011.01408	30.51105545	133.6895383	482.0834162	13.12	0.008261224	0.002105376	-0.00580287	0.016315031	0.001917158	0.013814494
2016-08-31	925.6207	17870.71296	30.37552074	134.3866318	483.8707885	13.42	-0.003478954	-0.007820239	-0.004452046	0.005200724	0.003700743	0.022608348
2016-09-01	925.6618	17935.96045	30.2958462	134.2275117	480.079682	13.48	4.44017E-05	0.003644436	-0.002626431	-0.001184749	-0.007865811	0.004460974
2016-09-02	934.895	18384.23585	30.70601288	135.0767024	480.7869863	11.98	0.009925282	0.024685889	0.013447881	0.006306574	0.001472222	-0.117968513
2016-09-06	958.4822	18530.4447	31.4915293	137.7694148	484.4688422	12.02	0.024916768	0.007921489	0.025260104	0.019738597	0.007628804	0.003333336
2016-09-08	965.4473	18863.06411	31.85394934	138.2627508	486.4791303	12.51	0.007240526	0.017790691	0.011442774	0.003574486	0.004140883	0.039956395
2016-09-09	952.168	17772.24759	31.7047817	136.2107509	482.4516736	17.5	-0.013850027	-0.059567614	-0.004693861	-0.014952541	-0.008313246	0.335672556
2016-09-12	930.0257	17833.88938	31.48139778	133.3024447	473.5337414	15.16	-0.02352927	0.003462428	-0.007070687	-0.021582758	-0.018657588	-0.143540501
2016-09-14	923.5165	17156.09609	30.92846496	133.6451411	470.8158382	18.14	-0.007023554	-0.038746977	-0.017719869	0.00256752	-0.005756154	0.179459064
2016-09-19	935.166	17574.35112	30.57159122	134.5925682	474.9172011	15.53	0.012535387	0.024086949	-0.01160577	0.007064115	0.00867346	-0.155345808
2016-09-20	935.6705	17744.86277	30.68180593	134.0865548	474.3858862	15.92	0.000539331	0.009655536	0.003598652	-0.003766679	-0.001119379	0.024802543
2016-09-21	941.4597	18020.03395	30.85142692	134.1859501	474.7931242	13.3	0.006168159	0.015388084	0.005513165	0.000741003	0.000858085	-0.179812145
2016-09-22	953.8393	18428.76734	31.42806599	136.3458545	477.5150187	12.02	0.013063665	0.02242875	0.018518312	0.01596818	0.005716431	-0.101192106
2016-09-23	949.2315	18206.83024	31.53625251	135.9103298	476.1458223	12.29	-0.004842499	-0.012116075	0.003436442	-0.003199377	-0.002871456	0.022213994
2016-09-26	935.6816	17919.41538	31.28419365	134.381797	467.8252794	14.5	-0.014377462	-0.015912028	-0.008024783	-0.011310349	-0.017629265	0.165362726
2016-09-27	939.9662	18044.34863	30.79503543	134.5039991	470.6076698	13.1	0.00456867	0.006947757	-0.015759485	0.000908952	0.005929882	-0.101536419
2016-09-28	943.9818	18278.49906	31.09773426	135.1938961	468.6517892	12.39	0.004262969	0.012892914	0.009781474	0.005116084	-0.004164735	-0.055722535
2016-09-29	938.422	18103.30417	31.21332147	131.6054657	470.7147861	14.02	-0.005907145	-0.009630982	0.003710011	-0.026901465	0.004392322	0.123595186
2016-09-30	931.6354	17981.77701	31.31823155	132.7364385	471.418199	13.29	-0.007258205	-0.006735616	0.003355432	0.008556946	0.001493235	-0.053473009
2016-10-10	959.0361	19198.16014	32.11878703	134.8829179	475.7309252	13.38	0.028987181	0.065455592	0.025240719	0.016041631	0.009106815	0.006749182
2016-10-13	935.9411	19049.55118	31.57685351	132.034437	476.3147381	16.69	-0.02437617	-0.007770907	-0.017016756	-0.021344352	0.001226439	0.221048683
2016-10-14	942.7836	19386.46621	31.04180973	132.5444519	476.8265611	16.12	0.007284229	0.017531663	-0.017089372	0.0038553	0.001073971	-0.034749001
2016-10-17	938.2342	19617.05569	31.06595294	131.4740606	472.5829117	16.21	-0.004837178	0.011824172	0.000777462	-0.008108501	-0.008939615	0.005567599
2016-10-18	956.3147	20012.61649	31.18097892	134.0964768	479.25263	15.28	0.019087445	0.019963523	0.0036958	0.019749943	0.014014664	-0.059083552
2016-10-19	954.743	19972.20178	31.28478295	134.0164343	479.4109054	14.41	-0.001644849	-0.002021503	0.003323553	-0.000597081	0.0003302	-0.058622374
2016-10-20	956.7166	20200.57275	31.27136126	134.2894068	479.2977786	13.75	0.00206502	0.011369562	-0.000429109	0.002034787	-0.000235998	-0.046883586
2016-10-21	957.7134	20293.78917	31.36364656	134.0484027	478.5125272	13.34	0.001041354	0.004603929	0.002946766	-0.001796274	-0.001639681	-0.030271784
2016-10-24	964.3339	20461.18883	31.42983416	134.3035078	483.5094252	13.02	0.006889036	0.008214977	0.002108105	0.001901273	0.010388418	-0.024280404
2016-10-25	962.9723	20476.49888	31.76979476	134.1611416	483.8216024	13.46	-0.001412957	0.000747969	0.010758414	-0.001060596	0.00064544	0.033235687
2016-10-26	954.9532	20446.46656	31.82713383	132.8966097	481.9925223	14.24	-0.008362313	-0.001467749	0.001803203	-0.009470171	-0.003787649	0.056332582
2016-10-27	949.6075	20444.69548	31.79906103	132.6883673	480.6333181	15.36	-0.005613593	-8.66241E-05	-0.000882429	-0.001568179	-0.002823953	0.075711822
2016-10-28	946.6416	20214.89689	31.43659809	133.3267698	479.362086	16.19	-0.003128178	-0.011303657	-0.011464004	0.004799755	-0.002648414	0.05262704
2016-11-01	944.6082	19758.63339	31.58734779	133.4888126	482.9544748	18.56	-0.002150325	-0.022829273	0.004783896	0.001214643	0.007466162	0.13661496
2016-11-03	924.1594	19113.55743	30.94946749	130.8896401	484.3693881	22.08	-0.021885671	-0.033192633	-0.020400861	-0.019663147	0.00292542	0.173663494
2016-11-07	935.2682	20003.01365	30.74894141	130.8972374	484.2556745	18.71	0.011948765	0.045485048	-0.006500226	5.80419E-05	-0.000234794	-0.165614081
2016-11-08	936.5269	20036.12629	30.79346054	131.883592	485.5958881	18.74	0.001344912	0.001654014	0.001446779	0.007507087	0.002763752	0.001602137
2016-11-09	925.2001	19611.92683	31.56092908	130.0854815	482.8373198	14.38	-0.012168207	-0.021399066	0.024617587	-0.01372787	-0.005696987	-0.264821925
2016-11-10	922.0912	18489.15743	31.9915546	131.3173525	488.4328455	14.74	-0.003365904	-0.058953417	0.013552015	0.009425147	0.011522206	0.024726534
2016-11-11	892.7905	17217.52196	32.04107474	126.6682287	491.7667701	14.17	-0.032292183	-0.071256892	0.001546716	-0.036045636	0.006802568	-0.039437833
2016-11-16	888.7381	17776.27853	30.94998383	122.0680577	487.8126999	13.72	-0.004549359	0.031937318	-0.034646189	-0.036992557	-0.008073039	-0.032272431
2016-11-17	885.9835	17554.25123	31.64797982	122.0288144	489.012586	13.35	-0.003104264	-0.012568746	0.022301841	-0.000321539	0.002456707	-0.027338237
2016-11-18	886.8674	17680.53311	31.39917493	121.9147787	485.7105025	12.85	0.000997151	0.007168054	-0.007892701	-0.000934935	-0.006775455	-0.038172574
2016-11-21	889.6736	18222.31605	31.62361391	119.2185159	488.7427358	12.42	0.003159175	0.03018279	0.007122501	-0.022364188	0.006223476	-0.034035735
2016-11-22	900.6327	18508.78917	32.10447808	120.1892895	493.9864834	12.41	0.012242862	0.01559871	0.015091407	0.008109835	0.010671907	-0.000805477
2016-11-23	897.4144	18271.99328	32.78027667	120.0765663	491.8133415	12.43	-0.003579777	-0.012876244	0.020831489	-0.000938321	-0.004408898	0.001610306
2016-11-25	901.0039	17959.82028	32.46508087	121.7483591	493.5859572	12.34	0.003991846	-0.01723241	-0.009661937	0.013826692	0.003597765	-0.007266887
2016-11-28	907.4106	18490.71868	32.4161913	121.7268575	496.6661016	13.15	0.007085463	0.029131857	-0.001507047	-0.000176622	0.00622095	0.06357574
2016-11-29	901.255	17907.19089	32.14712094	121.9741122	498.2408355	12.9	-0.006806812	-0.032066555	-0.008335134	0.002029165	0.003165593	-0.019194447
2016-11-30	909.7042	18227.05217	32.41070507	123.5813887	494.4092446	13.33	0.009331255	0.017704516	0.008165876	0.01309113	-0.007719961	0.032789823
2016-12-01	902.376	17319.05469	32.52496237	123.273317	497.7803503	14.07	-0.008088207	-0.051099551	0.003519096	-0.002495977	0.006795311	0.054027737
2016-12-02	896.7615	17408.75978	33.43226441	121.8406298	493.0809205	14.12	-0.006241344	0.005166193	0.027513567	-0.011690102	-0.009485617	0.003547361
2016-12-05	895.9502	17294.90678	33.6435822	122.7180858	487.5235356	12.14	-0.000905109	-0.006561463	0.006300882	0.007175862	-0.011334732	-0.151086446
2016-12-06	902.3132	17783.54342	33.67034707	123.6104299	486.8821982	11.79	0.007076857	0.02786145	0.000795225	0.007245186	-0.001316366	-0.029254071
2016-12-07	906.3464	18120.61844	33.8245079	123.3544205	490.3053562	12.22	0.004459885	0.018776928	0.004568084	-0.002073246	0.007006172	0.035822239
2016-12-08	915.8183	17843.42597	34.53249342	126.0676374	489.3569236	12.64	0.01039641	-0.015415283	0.020715094	0.021756888	-0.001936245	0.033792435
2016-12-09	914.6355	17870.51248	34.84029841	125.8314998	490.1044742	11.75	-0.001292357	0.00151686	0.008873998	-0.001874859	0.001526453	-0.073013148
2016-12-12	904.1667	17563.54544	35.17838074	124.668376	477.7296281	12.64	-0.011511879	-0.017326535	0.009656993	-0.009286489	-0.02557364	0.073013148
2016-12-13	907.9348	17782.21496	36.48920761	125.0194072	478.6137055	12.72	0.004158824	0.012373326	0.036584825	0.002811763	0.001848871	0.006309169
2016-12-14	902.6193	17586.7432	36.50051581	124.4434158	476.1992715	13.19	-0.0058717	-0.011053407	0.000309857	-0.004617862	-0.005057407	0.036283409
2016-12-15	890.2041	17263.1803	36.79176554	123.4520788	470.6469578	12.79	-0.013850108	-0.018569464	0.007947665	-0.007998066	-0.01172815	-0.030795351
2016-12-16	889.071	17321.49871	36.20256081	123.2410111	469.9233951	12.2	-0.001273665	0.003372503	-0.016144201	-0.001711177	-0.001538562	-0.047227664
2016-12-19	881.7991	16909.24944	35.88074784	122.5565896	469.5161839	11.71	-0.008212845	-0.024087654	-0.008928977	-0.005568999	-0.000866924	-0.040992774
2016-12-20	879.9672	17146.44016	36.0292654	121.7339376	466.969939	11.45	-0.002079618	0.013929805	0.004130656	-0.006735055	-0.005437883	-0.022453448
2016-12-21	883.3312	17314.38698	35.80013172	121.7961188	473.0392122	11.27	0.003815581	0.009747192	-0.006379963	0.000510666	0.012913401	-0.015845402
2016-12-22	874.1938	17194.2761	35.58613106	120.2309226	473.149587	11.43	-0.010398125	-0.00696123	-0.005995588	-0.012934241	0.000233304	0.01409715
2016-12-23	877.9809	17721.56425	35.7054487	120.5432487	468.8368954	11.44	0.004322749	0.030205674	0.003347317	0.00259435	-0.009156653	0.000874508
2016-12-27	880.212	17910.07537	35.94627342	120.7718287	469.0552212	11.99	0.002537948	0.010581207	0.006722117	0.001894453	0.000465567	0.046956983
2016-12-28	888.3686	18242.23551	35.86964559	120.4999711	466.7322301	12.95	0.009223959	0.018376114	-0.002134008	-0.002253539	-0.004964794	0.077022819
2016-12-29	897.547	18481.43182	36.36793705	121.9867085	466.0569094	13.37	0.01027874	0.013027005	0.013796125	0.012262579	-0.00144796	0.031917603
2017-01-03	912.245	18944.44513	37.67798882	123.0268757	471.7248437	12.85	0.016243108	0.024744213	0.035388537	0.008490741	0.012088107	-0.03966958
2017-01-04	913.8503	19050.12682	37.32304157	123.5282764	476.9121556	11.85	0.001758178	0.005563003	-0.009465201	0.004067255	0.010936456	-0.081015944
2017-01-05	924.3805	19321.1044	36.60506884	125.1423851	481.315196	11.67	0.011457011	0.014124232	-0.019424149	0.012982081	0.009190035	-0.015306421
2017-01-06	922.4986	19237.96406	36.49922762	124.6170476	477.431084	11.32	-0.002037925	-0.004312369	-0.002895624	-0.004206754	-0.008102526	-0.030450374
2017-01-09	921.9481	19224.86758	36.45504469	124.2013863	478.613893	11.56	-0.000596927	-0.000680994	-0.00121125	-0.003341084	0.002474381	0.02097979
2017-01-10	929.7444	19467.89911	37.35618847	124.9854068	478.0525472	11.49	0.008420778	0.012562282	0.024418737	0.006292654	-0.001173546	-0.006073771
2017-01-11	932.8648	19422.80489	37.00563605	126.0852752	473.6737768	11.26	0.003350572	-0.002319024	-0.00942836	0.00876148	-0.009201808	-0.020220469
2017-01-12	941.5662	20201.50673	36.76776139	127.2586166	473.750791	11.54	0.009284378	0.039309307	-0.006448815	0.009262902	0.000162576	0.024562638
2017-01-13	938.8839	19871.84915	36.89531378	126.8534079	472.3379498	11.23	-0.00285283	-0.016453078	0.003463133	-0.003189216	-0.002986701	-0.027230492
2017-01-17	939.1309	20049.95482	36.55176348	127.2824804	474.9086507	11.87	0.000263044	0.008922786	-0.009355112	0.00337672	0.005427747	0.05542544
2017-01-18	943.0183	19917.28142	36.53257914	127.4089352	476.6452684	12.48	0.004130815	-0.006639132	-0.000524992	0.000993004	0.003650071	0.050113154
2017-01-19	940.9235	19916.18187	36.53498471	127.6556913	473.0148464	12.78	-0.002223849	-5.52074E-05	6.58451E-05	0.001934852	-0.007645766	0.023754086
2017-01-20	937.4455	20216.56901	36.39230962	126.190505	475.488644	11.54	-0.003703217	0.014969956	-0.003912809	-0.011544018	0.005216224	-0.102062188
2017-01-23	944.439	20802.57862	35.96616038	126.9315159	479.2500717	11.77	0.007432478	0.028574435	-0.011778971	0.005854987	0.007879532	0.01973466
2017-01-24	949.6958	20805.18549	36.54564277	128.3411559	479.7495568	11.07	0.005550622	0.000125307	0.015983459	0.011044303	0.00104168	-0.061315175
2017-02-03	968.6095	20793.24221	37.11895149	134.0049653	478.7218393	10.97	0.019719815	-0.000574218	0.015565695	0.043184855	-0.002144494	-0.009074472
2017-02-06	973.0037	20526.34398	37.2681185	135.3371753	481.7923269	11.37	0.004526347	-0.012918907	0.004010568	0.009892406	0.006393447	0.035814033
2017-02-07	970.9918	20510.17539	37.79067688	134.329271	479.6181321	11.29	-0.002069861	-0.00078801	0.0139242	-0.007475227	-0.004522935	-0.00706093
2017-02-08	977.2976	20746.33218	36.99084187	135.0075409	482.5431233	11.45	0.006473188	0.011448345	-0.021392064	0.005036603	0.006080062	0.014072352
2017-02-09	982.7363	20834.0998	36.52955914	135.9506679	485.4571573	10.88	0.005549612	0.004221589	-0.012548593	0.006961449	0.006020748	-0.051063489
2017-02-10	987.8137	21226.41564	36.63269715	135.7013298	486.5890932	10.85	0.005153293	0.018655369	0.002819434	-0.001835718	0.002328976	-0.002761161
2017-02-13	995.1672	21483.26703	36.7314859	135.7665576	490.0412275	11.07	0.007416646	0.012027928	0.002693107	0.000480556	0.00706951	0.020073667
2017-02-14	992.0167	21519.58969	36.88305068	135.7130139	491.0051377	10.74	-0.003170821	0.001689314	0.004117801	-0.000394458	0.001965066	-0.030263658
2017-02-15	1002.5373	22087.20432	37.01289254	134.4063583	489.6686615	11.97	0.010549424	0.026034782	0.003514185	-0.009674728	-0.00272563	0.10842843
2017-02-16	1006.5174	22229.07529	37.84407427	135.2616678	493.2859984	11.76	0.003962167	0.006402679	0.02220811	0.006343447	0.007360163	-0.017699577
2017-02-17	999.4948	21891.75687	37.23856401	135.7704918	488.2690212	11.49	-0.007001581	-0.015290962	-0.016129518	0.003754718	-0.010222597	-0.023226851
2017-02-21	1009.1407	22298.58559	36.62376693	137.5539391	494.8085727	11.57	0.009604504	0.018413083	-0.016647492	0.013050225	0.013304439	0.006938449
2017-02-22	1015.595	22254.15788	36.40401666	137.5484298	496.4835525	11.74	0.006375471	-0.001994388	-0.006018283	-4.00527E-05	0.00337939	0.014586273
2017-03-01	998.554	21628.15355	35.53785452	138.1001147	494.1364841	12.54	-0.016921694	-0.028532991	-0.024080663	0.004002819	-0.004738593	0.065921721
2017-03-02	991.9153	21151.41481	35.0990791	137.3058007	491.1741611	11.81	-0.006670512	-0.022289074	-0.012423559	-0.005768331	-0.006012991	-0.059976905
2017-03-03	991.1906	21295.72718	35.21667891	137.1667515	488.5726635	10.96	-0.000730874	0.006799653	0.003344909	-0.00101321	-0.005310563	-0.074694349
2017-03-06	996.2806	21326.1444	34.75510907	138.4887252	490.9893108	11.24	0.005122098	0.001427306	-0.013193218	0.009591566	0.004934149	0.025226563
2017-03-07	995.825	21083.41992	34.70936113	138.2901672	492.0472261	11.45	-0.000457405	-0.011446811	-0.001317161	-0.001434777	0.002152343	0.018510886
2017-03-09	978.9484	20353.34678	33.88496988	137.7357405	487.4246969	12.3	-0.017092605	-0.035241587	-0.024037874	-0.004017213	-0.009438889	0.071609532
2017-03-10	982.2826	20453.97217	33.5526025	137.9706698	486.5225983	11.66	0.003400113	0.004931742	-0.009857118	0.001704199	-0.001852459	-0.053435081
2017-03-14	1000.3333	20451.21381	33.84337262	142.1493503	490.5438073	12.3	0.018209476	-0.000134866	0.008628762	0.029837143	0.008231235	0.053435081
2017-03-15	1004.781	20943.17018	33.79906368	142.4975242	490.9894749	11.63	0.004436363	0.023770352	-0.001310093	0.002446358	0.000908105	-0.056011296
2017-03-16	1022.2587	21167.69637	34.07671435	144.3670758	496.1245469	11.21	0.017244984	0.010663676	0.008181187	0.013034568	0.010404306	-0.036781729
2017-03-17	1019.9229	20664.888	34.97305288	144.3192738	490.9286123	11.28	-0.002287555	-0.024040235	0.02596356	-0.000331169	-0.010528273	0.006225009
2017-03-20	1026.9785	21001.54394	35.2591897	144.028808	492.8034166	11.34	0.00689396	0.016159928	0.008148349	-0.002014689	0.00381162	0.005305052
2017-03-21	1023.9768	20473.43151	35.75247841	144.0578245	495.7387735	12.47	-0.002927126	-0.025467934	0.013893397	0.000201443	0.005938776	0.094989461
2017-03-22	1014.9624	20533.14262	36.02039408	142.2850205	493.3749984	12.81	-0.008842303	0.002912272	0.007465687	-0.012382545	-0.004779591	0.026900356
2017-03-23	1013.7834	20333.1061	35.58609203	143.1610667	494.0488465	13.12	-0.001162295	-0.009789894	-0.012130392	0.006138104	0.001364861	0.023911668
2017-03-24	1017.0014	20414.26196	35.46020013	143.620613	497.1889543	12.96	0.003169221	0.003983372	-0.003543944	0.003204854	0.006335752	-0.012270093
2017-03-27	1010.604	20576.70944	35.0573882	143.4704207	497.4095345	12.5	-0.006310322	0.007926054	-0.011424563	-0.001046304	0.000443556	-0.036139047
2017-03-28	1015.9472	20651.90096	35.64402621	144.3457594	494.7535237	11.53	0.005273207	0.003647545	0.016595184	0.006082642	-0.005353993	-0.08077631
2017-03-29	1021.45	20985.16941	35.5433431	145.2687903	492.5869655	11.42	0.005401807	0.016008598	-0.002828681	0.006374224	-0.004388682	-0.00958613
2017-03-30	1019.0049	20889.12431	35.45658765	145.7570359	487.9552467	11.54	-0.002396624	-0.004587314	-0.002443819	0.003355345	-0.009447331	0.010453057
2017-03-31	1012.2872	20512.00088	35.40217	145.847076	489.9180003	12.37	-0.006614238	-0.018218532	-0.001535947	0.00061755	0.004014337	0.069454925
2017-04-05	1030.2135	20949.14618	36.35945703	147.4414012	496.5918325	12.89	0.017553737	0.021087767	0.026681218	0.010872169	0.013530395	0.041177631
2017-04-06	1025.4935	20612.61354	36.76047519	148.3328052	498.0762805	12.39	-0.004592102	-0.016194694	0.010968888	0.006027616	0.002984813	-0.039562121
2017-04-07	1023.7	20637.43251	35.79626096	147.9121107	499.0035863	12.87	-0.001750445	0.001203343	-0.026579779	-0.002840182	0.001860044	0.038009326
2017-04-10	1017.356	20585.17799	34.63152735	147.3142731	495.9578493	14.05	-0.00621641	-0.002535237	-0.033078983	-0.004050034	-0.006122341	0.087723374
2017-04-11	1015.558	20483.04955	34.46530382	148.3688934	499.129885	15.07	-0.00176889	-0.004973609	-0.004811331	0.007133479	0.006375411	0.070083617
2017-04-12	1016.1901	20308.86205	34.2002135	147.5140123	497.4391108	15.77	0.000622223	-0.008540348	-0.007721245	-0.005778526	-0.003393194	0.045403388
2017-04-13	1014.488	20094.12141	34.26446025	147.324476	498.0043876	15.96	-0.001676386	-0.01063004	0.001876786	-0.001285696	0.001135729	0.011976191
2017-04-18	1010.0362	20726.48684	34.13818544	146.0137514	486.3420716	14.42	-0.00439788	0.030985135	-0.003692107	-0.008936669	-0.02369666	-0.10146946
2017-04-19	1005.0787	20263.6445	34.23586933	146.2263442	482.1733133	14.93	-0.004920325	-0.022584071	0.00285734	0.001454919	-0.008608607	0.03475648
2017-04-20	1011.8524	20273.64706	34.39536593	146.6163471	482.5489359	14.15	0.006716864	0.000493499	0.004647939	0.002663567	0.000778717	-0.053657987
2017-04-24	1020.0606	20605.80197	35.20443459	148.369632	475.96275	10.84	0.008079327	0.016250817	0.023250213	0.011887382	-0.013742742	-0.266471628
2017-04-25	1031.9146	20633.54342	35.635367	150.3137824	476.7978002	10.76	0.011553874	0.001345388	0.012166542	0.013018318	0.001752907	-0.007407441
2017-04-26	1032.1325	20368.64715	36.29526567	151.2565778	477.296065	10.85	0.000211139	-0.012921259	0.018348711	0.006252594	0.001044478	0.008329525
2017-04-27	1029.5461	20364.15302	35.72294901	151.0201574	478.7284233	10.36	-0.002509025	-0.000220664	-0.015893999	-0.001564265	0.002996491	-0.046212843
2017-04-28	1028.5239	20450.6582	35.39907356	150.1551753	479.0773146	10.82	-0.000993358	0.004238918	-0.009107662	-0.005744059	0.000728522	0.043444037
2017-05-02	1036.2455	21033.93651	35.56888098	150.5461135	477.4219086	10.59	0.007479417	0.02812209	0.004785477	0.002600178	-0.003461388	-0.021486114
2017-05-03	1033.7696	20991.48193	35.00609287	150.665803	476.293607	10.68	-0.002392158	-0.002020425	-0.015948997	0.00079472	-0.002366119	0.008462674
2017-05-04	1024.7581	20411.81043	35.01095587	151.3165775	474.8985428	10.46	-0.008755343	-0.028003057	0.000138909	0.004310023	-0.002933298	-0.020814375
2017-05-05	1018.936	20688.81332	34.7813324	149.5124514	470.7773478	10.57	-0.005697639	0.013479459	-0.00658022	-0.011994506	-0.008715927	0.010461341
2017-05-10	1039.1467	21311.18248	34.6476318	151.3810933	463.1214542	10.21	0.01964095	0.029638799	-0.003851441	0.012420778	-0.01639592	-0.034652168
2017-05-11	1043.285	21402.46229	34.4775698	152.0378251	464.4919666	10.6	0.003974493	0.004274042	-0.004920415	0.004328885	0.002954924	0.037486369
2017-05-12	1046.7655	21805.20344	34.92150199	151.783798	467.973859	10.4	0.003330545	0.018642656	0.01279378	-0.001672213	0.007468174	-0.019048195
2017-05-15	1056.7559	22082.74961	35.0416346	153.2098556	469.4963469	10.42	0.00949881	0.012648112	0.003434172	0.00935146	0.00324808	0.00192123
2017-05-16	1060.2697	22212.89738	35.2571746	154.0631919	473.2157785	10.65	0.003319566	0.00587634	0.006132129	0.005554268	0.007890958	0.021832856
2017-05-17	1054.9707	21735.99266	35.44862007	154.0297549	472.1105208	15.59	-0.005010316	-0.021703549	0.005415283	-0.000217058	-0.002338363	0.381069791
2017-05-18	1014.274	18233.96238	34.6795727	149.9992444	469.5446811	14.66	-0.039339908	-0.175683614	-0.021933496	-0.026515541	-0.005449651	-0.061506987
2017-05-19	1021.5959	19053.78251	34.14752133	150.9053523	469.786955	12.04	0.007192927	0.043979719	-0.015460829	0.006022578	0.000515843	-0.196888257
2017-05-22	1023.9249	18768.56056	34.1235685	150.9631949	467.5184193	10.93	0.002277172	-0.015082479	-0.000701698	0.00038323	-0.004840557	-0.096723138
2017-05-23	1024.3346	19191.59597	34.69383421	149.1105978	465.3745935	10.72	0.000400047	0.022289314	0.016573679	-0.012347767	-0.004596089	-0.019400147
2017-05-24	1024.3161	19388.63483	34.51459813	148.7796592	465.7369143	10.02	-1.80607E-05	0.010214588	-0.005179614	-0.002221884	0.000778254	-0.06752806
2017-05-25	1034.0989	19264.12663	34.60300706	151.3282436	473.8969015	9.99	0.009505249	-0.006442418	0.002558219	0.016984862	0.017368878	-0.002998503
2017-05-26	1042.1036	19651.47036	34.49699572	153.2371835	474.9296189	9.81	0.007710943	0.01990752	-0.003068348	0.012535664	0.002176832	-0.018182319
2017-05-31	1037.877	19335.10205	33.625046	153.725249	479.1607275	10.41	-0.004064082	-0.01622996	-0.025601034	0.003179972	0.008869467	0.059364609
2017-06-01	1038.1854	19281.98366	32.98181613	153.7124073	477.2337953	9.89	0.000297101	-0.002751032	-0.019314823	-8.35402E-05	-0.004029581	-0.051242737
2017-06-02	1041.3516	19294.61387	33.28545933	154.4159852	476.8515643	9.75	0.003045103	0.000654812	0.009164262	0.004566792	-0.000801251	-0.014256861
2017-06-05	1040.7439	19029.90828	33.12346968	155.0843116	475.7769054	10.07	-0.000583739	-0.013814121	-0.00487856	0.004318752	-0.002256198	0.032293422
2017-06-06	1041.2029	19185.3142	33.03070553	154.1316186	478.1629116	10.45	0.000440933	0.008133239	-0.002804485	-0.006162011	0.005002435	0.037041272
2017-06-07	1044.4712	19292.30699	32.96744403	154.9396884	483.7848867	10.39	0.003134049	0.005561314	-0.001917069	0.00522903	0.011688865	-0.005758173
2017-06-08	1044.1132	19112.4014	33.12038991	155.0452388	485.3495906	10.16	-0.000342816	-0.009369003	0.004628572	0.000681003	0.003229078	-0.022385363
2017-06-09	1043.1995	19003.13407	33.04934396	155.4125532	486.6516829	10.7	-0.00087548	-0.005733496	-0.002147386	0.002366277	0.0026792	0.051785299
2017-06-13	1033.2591	18620.38548	32.65271394	154.2828874	485.9124956	10.42	-0.009574451	-0.020346943	-0.012073742	-0.007295366	-0.00152008	-0.026516705
2017-06-14	1036.8272	18859.96711	32.30245864	154.5099533	482.3738857	10.64	0.003447299	0.012784559	-0.010784628	0.001470668	-0.007309048	0.020893448
2017-06-16	1027.9125	18737.69649	31.73385419	153.8235762	480.0263712	10.38	-0.008635234	-0.006504183	-0.01775928	-0.00445218	-0.004878467	-0.024739606
2017-06-19	1036.753	18808.08868	32.03592607	154.8773433	483.0684	10.37	0.008563667	0.003749676	0.009473896	0.006827133	0.006317216	-0.000963855
2017-06-20	1030.2728	18335.09142	32.05673025	154.6374856	481.7001251	10.86	-0.006270092	-0.025470239	0.000649191	-0.001549895	-0.002836485	0.046169292
2017-06-21	1027.4867	18277.50572	31.59532662	154.3972791	484.2334238	10.75	-0.002707898	-0.003145679	-0.014497936	-0.00155456	0.005245298	-0.01018056
2017-06-22	1026.819	18367.52301	31.00083333	153.9432365	482.3708221	10.48	-0.000650049	0.004912943	-0.018995132	-0.002945075	-0.003853912	-0.025437076
2017-06-23	1026.0645	18323.02709	31.04764565	153.0523958	483.5777133	10.02	-0.000735064	-0.002425472	0.001508895	-0.005803621	0.002498874	-0.044885583
2017-06-27	1031.7713	18594.30794	31.84568502	152.0753922	490.4460469	11.06	0.005546424	0.014696929	0.025378914	-0.00640392	0.014103244	0.0987519
2017-06-28	1028.0249	18777.96046	32.13046602	151.7562505	488.7239896	10.03	-0.003637645	0.009828357	0.008902783	-0.002100781	-0.003517385	-0.097754394
2017-06-29	1033.4333	18889.48071	31.59208283	151.8737369	492.2473547	11.44	0.005247172	0.005921325	-0.016898131	0.000773879	0.007183452	0.131535384
2017-06-30	1031.6039	19015.07603	31.8098349	152.2033301	493.0512976	11.18	-0.001771785	0.006626949	0.00686897	0.002167828	0.001631877	-0.022989518
2017-07-03	1038.6666	19168.65988	32.03757775	153.2102148	492.5697358	11.22	0.006823	0.008044508	0.007134003	0.006593606	-0.000977174	0.003571432
2017-07-05	1034.2152	19028.07171	32.43957825	153.8125015	493.7911218	11.07	-0.004294897	-0.0073613	0.01246971	0.003923407	0.002476551	-0.013459153
2017-07-06	1033.9515	18895.47503	32.28032837	154.4905859	494.5938434	12.54	-0.000255008	-0.00699287	-0.004921212	0.004398824	0.00162431	0.124684788
2017-07-07	1030.9555	18947.58604	31.74630577	154.8185751	495.6770063	11.19	-0.002901828	0.002754061	-0.016681651	0.002120786	0.00218761	-0.113903013
2017-07-10	1038.342	19305.1337	31.89409598	156.6531361	494.4487465	11.11	0.007139168	0.018694518	0.004644549	0.011780089	-0.002481019	-0.007174919
2017-07-11	1048.6602	19629.18601	32.1325873	156.4636259	493.1649786	10.89	0.009888139	0.016646485	0.007449782	-0.001210476	-0.002599738	-0.020000667
2017-07-12	1058.7296	20097.19166	32.17648424	157.2255059	493.3323364	10.3	0.009556349	0.023562546	0.001365187	0.004857558	0.000339297	-0.055701042
2017-07-13	1070.8852	20301.61969	32.3296389	158.6642208	496.8727551	9.9	0.011415897	0.010120584	0.00474854	0.009109032	0.00715091	-0.039609138
2017-07-14	1075.0678	20515.48157	32.57847653	158.7600592	497.5981169	9.51	0.003898133	0.010479129	0.007667419	0.00060385	0.00145879	-0.040190881
2017-07-17	1078.2843	20495.41455	32.71694004	159.2938648	491.4466448	9.82	0.002987437	-0.000978619	0.004241147	0.003356702	-0.012439379	0.032077246
2017-07-18	1077.6921	20634.03442	32.97531393	157.961235	494.5443413	9.89	-0.000549357	0.006740688	0.007866231	-0.008401048	0.006283438	0.007103023
2017-07-19	1087.7887	20672.35014	32.87642853	159.3699266	501.0437215	9.79	0.00932511	0.001855197	-0.003003276	0.008878427	0.01305655	-0.010162689
2017-07-20	1087.1196	20681.55674	32.85703675	158.5553831	501.9396956	9.58	-0.00061529	0.000445259	-0.000590012	-0.00512413	0.001786618	-0.021683865
2017-07-21	1086.4568	20696.95069	32.5838703	159.4360822	501.0289936	9.36	-0.00060987	0.000744055	-0.008348541	0.005539151	-0.001816013	-0.023232301
2017-07-24	1089.9776	20695.43171	32.77902685	160.0125764	504.368578	9.43	0.003235386	-7.33942E-05	0.005971496	0.003609311	0.006643335	0.007450806
2017-07-25	1088.2443	20811.84673	32.2464011	160.0881451	503.1935799	9.43	-0.001591482	0.005609393	-0.016382442	0.000472156	-0.00233236	0
2017-07-26	1090.1808	20537.86883	32.3160895	160.9400855	503.5902376	9.6	0.00177789	-0.013251937	0.00215879	0.005307586	0.00078797	0.017867002
2017-07-27	1097.7238	20716.40114	32.46725933	161.3074628	505.0147773	10.11	0.006895209	0.00865527	0.004666943	0.002280095	0.002824774	0.051761935
2017-07-28	1093.3082	20823.14809	32.26297841	161.3683349	505.2834128	10.29	-0.004030618	0.005139545	-0.006311783	0.000377296	0.000531794	0.017647517
2017-07-31	1102.7934	21058.12676	32.23738571	162.3066855	509.5029672	10.26	0.00863827	0.011221298	-0.000793568	0.00579812	0.008316191	-0.00291971
2017-08-01	1109.8282	21348.38803	32.30158849	162.9907637	513.1927737	10.09	0.006358813	0.01368968	0.001989582	0.004205869	0.007215875	-0.016708005
2017-08-02	1112.3754	21473.20966	32.8426245	163.4780514	511.5397294	10.28	0.0022925	0.005829861	0.016610791	0.002985204	-0.003226297	0.018655426
2017-08-03	1106.8767	21409.10198	32.44021729	162.6087803	509.9098748	10.44	-0.004955463	-0.002989938	-0.012328272	-0.005331544	-0.003191261	0.015444322
2017-08-04	1110.678	21427.24128	32.1560552	163.7841687	508.3602602	10.03	0.003428374	0.000846912	-0.008798152	0.007202322	-0.003043624	-0.04006398
2017-08-07	1118.2989	21730.95573	32.66089932	163.4672646	511.0664375	9.93	0.006838052	0.014074706	0.015577848	-0.001936763	0.005309227	-0.010020124
2017-08-08	1121.5176	21681.17636	33.12676385	162.5455179	512.94356	10.96	0.002874077	-0.00229334	0.014162908	-0.005654681	0.003666223	0.098691803
2017-08-09	1113.8196	21509.51019	32.93809157	160.5789653	513.8498552	11.11	-0.006887579	-0.007949263	-0.005711745	-0.012172255	0.001765293	0.013593322
2017-08-10	1098.3339	21240.35828	32.69169512	158.0820235	513.3472843	16.04	-0.014000794	-0.012592107	-0.007508713	-0.015671783	-0.000978529	0.367239999
2017-08-11	1081.3544	21254.13038	32.45180194	156.4150018	504.1519153	15.51	-0.015580066	0.000648183	-0.007365102	-0.010601291	-0.018074942	-0.033600625
2017-08-14	1097.5298	21415.91971	32.42793746	158.213524	508.1240955	12.33	0.014847689	0.00758331	-0.000735653	0.011432795	0.007848058	-0.22944966
2017-08-16	1105.1674	21661.12672	32.42099502	159.6813933	507.8631616	11.74	0.006934798	0.011384702	-0.000214111	0.009235	-0.000513656	-0.049033503
2017-08-17	1104.9944	21511.64557	32.54738727	159.8101972	512.5848678	15.55	-0.00015655	-0.006924816	0.00389089	0.000806305	0.009254249	0.281058824
2017-08-18	1099.8286	21710.10711	32.58637277	158.9081527	513.0543514	14.26	-0.004685918	0.009183475	0.001197091	-0.005660464	0.000915495	-0.086602224
2017-08-21	1100.7886	21830.35941	32.64186034	157.3852332	515.9762291	13.19	0.000872483	0.005523717	0.001701336	-0.009629865	0.005678909	-0.077999448
2017-08-22	1108.7287	22200.42174	32.92814279	157.5137539	517.1539398	11.35	0.007187212	0.016809652	0.008732172	0.000816266	0.002279889	-0.150241223
2017-08-23	1113.019	22327.07027	33.17298898	159.0803111	516.9749327	12.25	0.003862099	0.00568857	0.007408264	0.009896395	-0.000346199	0.076308193
2017-08-24	1121.6505	22653.03653	33.37493574	159.475835	514.3236028	12.23	0.007725118	0.01449405	0.006069231	0.00248323	-0.005141742	-0.001633987
2017-08-28	1129.7398	22502.08809	33.59646038	160.8008552	531.7479031	11.32	0.007186079	-0.006685797	0.006615524	0.008274269	0.033316866	-0.077320877
2017-08-29	1122.9394	22507.21002	33.97481335	158.6401742	534.3490627	11.7	-0.006037629	0.000227594	0.011198751	-0.013528093	0.00487979	0.033017769
2017-08-30	1132.1852	22407.54228	34.32105515	160.2187945	534.3345451	11.22	0.008199859	-0.004438092	0.010139552	0.009901764	-2.71691E-05	-0.041890942
2017-08-31	1134.8277	22510.18495	34.43213589	160.8984897	533.194596	10.59	0.002331263	0.00457026	0.003231293	0.004233321	-0.002135679	-0.05778774
2017-09-01	1140.5781	22956.62624	34.34906927	161.67254	537.6231931	10.13	0.005054406	0.019638749	-0.002415388	0.004799264	0.008271477	-0.044408841
2017-09-05	1138.1443	23125.28205	34.68260712	161.1331053	541.2260965	12.23	-0.00213611	0.00731986	0.009663403	-0.003342167	0.006679185	0.188390631
2017-09-06	1141.2874	23582.52811	34.82436565	160.7154092	543.3629047	11.63	0.002757794	0.019579623	0.004078979	-0.002595608	0.003940315	-0.050303983
2017-09-08	1146.5061	23646.28701	35.57421891	161.7955346	545.3893029	12.12	0.00456222	0.002700002	0.021303883	0.00669825	0.003722427	0.041269014
2017-09-11	1158.7725	24091.28983	35.86406908	162.6449847	541.5270491	10.73	0.010642111	0.018644252	0.008114745	0.005236412	-0.00710684	-0.121813424
2017-09-12	1162.5746	23935.82415	36.0122723	163.6971527	541.2454377	10.58	0.003275773	-0.006474102	0.004123845	0.006448273	-0.000520167	-0.01407813
2017-09-13	1160.6588	23863.29611	35.8712735	163.5642758	542.5110584	10.5	-0.001649254	-0.003034704	-0.003922983	-0.000812054	0.002335619	-0.007590169
2017-09-14	1161.1516	23813.17342	35.58738917	163.4404858	538.5092005	10.44	0.000424496	-0.002102618	-0.007945456	-0.000757114	-0.007403887	-0.005730675
2017-09-15	1165.411	24240.53501	35.55112808	163.4606531	536.5613824	10.17	0.003661543	0.0177873	-0.00101945	0.000123385	-0.003623614	-0.026202372
2017-09-18	1176.3117	24327.83007	35.78917363	164.3422013	535.8521879	10.15	0.009310051	0.003594733	0.006673547	0.00537854	-0.001322614	-0.001968505
2017-09-19	1173.5926	24257.40102	35.55780384	163.8409985	533.842949	10.18	-0.002314223	-0.002899198	-0.006485786	-0.003054411	-0.003756661	0.002951306
2017-09-20	1177.7304	24299.5556	35.41402392	163.779328	536.0665588	9.78	0.003519554	0.001736295	-0.004051752	-0.000376475	0.004156638	-0.040085527
2017-09-21	1172.099	24120.83333	35.44255019	162.0556446	533.3800882	9.67	-0.004793038	-0.007382142	0.000805183	-0.010580199	-0.005024049	-0.011311175
2017-09-22	1161.0903	24100.04156	35.23672287	159.2868259	532.8408834	9.59	-0.009436681	-0.000862356	-0.005824279	-0.017233248	-0.001011432	-0.008307421
2017-09-25	1138.6544	23701.31809	35.88921247	156.9656822	528.3144193	10.21	-0.019512263	-0.016682903	0.01834796	-0.014679317	-0.008531252	0.062646743
2017-09-26	1135.5695	23465.85836	35.97835528	156.0916496	527.8208319	10.17	-0.002712927	-0.009984133	0.002480753	-0.005583865	-0.000934705	-0.003925422
2017-09-27	1131.115	23112.7533	36.18168732	153.3050187	527.3934677	9.87	-0.003930415	-0.015161973	0.0056356	-0.018013809	-0.000810005	-0.029942357
2017-09-28	1125.6573	23084.99121	35.71165071	154.3809197	525.1170155	9.55	-0.00483674	-0.001201881	-0.01307613	0.00699353	-0.004325764	-0.032958699
2017-09-29	1136.4318	23453.45519	35.55279801	155.3917702	527.1663725	9.51	0.009526222	0.015835152	-0.004458126	0.006526425	0.003895072	-0.004197278
2017-10-09	1167.0067	23838.20002	36.29235542	158.4946826	533.5446548	10.33	0.026548741	0.01627151	0.020588265	0.019771567	0.012026573	0.082708407
2017-10-10	1176.6805	24269.27884	35.78678593	159.2714546	538.4705073	10.08	0.008255244	0.017921968	-0.014028407	0.004888964	0.009189958	-0.02449902
2017-10-11	1173.1124	24231.8245	36.18086731	158.9373226	538.1925386	9.85	-0.003036951	-0.001544474	0.010951735	-0.002100081	-0.000516352	-0.023081807
2017-10-13	1184.0879	24387.39606	36.38209021	162.1816862	538.7437156	9.61	0.009312386	0.006399613	0.005546175	0.0202073	0.001023602	-0.024667232
2017-10-16	1190.7038	24329.78104	36.55683136	163.6507717	536.8592623	9.91	0.005571787	-0.002365287	0.004791447	0.00901749	-0.003503998	0.030740125
2017-10-17	1184.8936	23988.30511	36.65638395	163.0893391	533.4226261	10.31	-0.004891579	-0.014134733	0.002719527	-0.003436573	-0.006421949	0.03956995
2017-10-18	1186.594	24184.1143	36.52649496	162.6733178	534.3819607	10.07	0.001434037	0.008129559	-0.003549713	-0.002554139	0.001796836	-0.023553591
2017-10-23	1175.9731	23566.60313	35.8849836	162.3736129	533.168884	11.07	-0.008991043	-0.025865396	-0.017718963	-0.001844072	-0.002272636	0.09467804
2017-10-24	1172.2252	23516.24419	35.87556072	162.4069716	534.8762673	11.16	-0.003192152	-0.002139164	-0.00026262	0.000205423	0.003197215	0.00809721
2017-10-25	1181.4229	23675.62068	35.59039475	164.3745197	535.3020961	11.23	0.007815737	0.006754431	-0.007980513	0.012042126	0.000795809	0.006252812
2017-10-26	1175.9107	23395.19435	35.52417815	165.2859096	537.677051	11.3	-0.004676648	-0.011915224	-0.001862252	0.005529279	0.00442685	0.006213957
2017-10-27	1176.8364	23164.7387	35.8138158	164.6790416	537.728198	9.8	0.00078691	-0.009899393	0.008120196	-0.003678383	9.51214E-05	-0.14242034
2017-10-30	1175.6456	22984.36885	35.55669185	165.9274301	534.3062448	10.5	-0.001012378	-0.007816869	-0.007205359	0.007552148	-0.006384058	0.068992871
2017-10-31	1183.9683	22678.53568	35.67051887	165.8819633	535.8878505	10.18	0.007054319	-0.013395457	0.003196169	-0.000274054	0.002955738	-0.030950246
2017-11-01	1187.104	22553.30706	35.8362914	167.9253127	537.9547042	10.2	0.002644965	-0.005537203	0.004636561	0.012242842	0.003849459	0.001962709
2017-11-03	1184.4629	22455.09311	35.828216	168.4130716	533.2035316	9.14	-0.002227305	-0.004364257	-0.000225367	0.002900408	-0.008871152	-0.109727335
2017-11-07	1188.8192	22124.92515	36.89140436	165.5886047	538.5602046	9.89	0.003671123	-0.014812645	0.02924284	-0.016913294	0.009996079	0.07886376
2017-11-08	1191.8995	22876.73968	37.00255065	164.763251	539.5404289	9.78	0.002587707	0.033415852	0.003008267	-0.004996826	0.001818429	-0.011184662
2017-11-09	1194.3539	22431.92975	36.85542128	165.0556505	540.8534717	10.5	0.002057117	-0.019635281	-0.003984121	0.001773092	0.002430675	0.071035773
2017-11-10	1189.7112	22097.38502	36.6103148	164.6591726	541.2051992	11.29	-0.003894781	-0.015026103	-0.006672699	-0.002404976	0.000650108	0.072542121
2017-11-13	1184.5088	22049.03255	36.5654647	162.4492645	543.7046075	11.5	-0.004382415	-0.002190551	-0.001225818	-0.013511982	0.004607595	0.018429657
2017-11-14	1174.9211	21573.08337	36.61280484	161.9790158	541.1722932	11.59	-0.008127177	-0.021822328	0.001293831	-0.00289894	-0.004668399	0.007795622
2017-11-16	1178.7294	22103.88355	35.397268	162.5544927	536.7871689	11.76	0.003236082	0.024306922	-0.033763396	0.003546491	-0.008136017	0.014561285
2017-11-17	1189.3814	22399.65838	35.53787477	164.6042533	534.1325928	11.43	0.008996261	0.013292389	0.003964381	0.012530843	-0.004957573	-0.028462465
2017-11-21	1211.864	22890.20805	36.3700472	165.5019909	538.5198557	9.73	0.01872633	0.021663515	0.023146534	0.005439096	0.008180259	-0.161027582
2017-11-22	1216.0487	22888.01216	36.32938897	165.722672	542.9000827	9.88	0.003447162	-9.5936E-05	-0.00111853	0.001332516	0.008100925	0.015298616
2017-11-24	1214.0673	22961.07069	36.96696327	167.0244434	531.7952905	9.67	-0.001630704	0.003186916	0.017397602	0.007824429	-0.02066667	-0.021484202
2017-11-27	1209.4964	22988.95546	36.66160959	167.6873677	527.0414085	9.87	-0.003772053	0.0012137	-0.008294482	0.00396117	-0.008979504	0.020471544
2017-11-28	1211.7308	23004.03984	36.88314318	167.5414815	529.1916728	10.03	0.001845676	0.000655943	0.006024475	-0.000870368	0.004071577	0.016080749
2017-11-29	1204.2097	22624.85607	36.3634496	167.6883316	529.3312053	10.7	-0.00622625	-0.016620718	-0.014190484	0.000876116	0.000263636	0.064663139
2017-11-30	1182.342	22068.1906	36.01200732	165.211241	525.1997855	11.28	-0.018326284	-0.024911896	-0.009711719	-0.014882184	-0.007835599	0.052787505
2017-12-01	1175.9672	22144.5929	35.94980659	163.4495653	525.6911723	11.43	-0.005406259	0.003456122	-0.001728715	-0.01072043	0.000935181	0.013210232
2017-12-04	1182.5315	22487.20733	36.21813385	163.8007902	523.6711544	11.68	0.005566522	0.015353231	0.007436224	0.002146522	-0.003849996	0.0216365
2017-12-05	1175.7238	22446.91049	35.8306592	163.6701521	523.1425856	11.33	-0.005773522	-0.001793597	-0.010755999	-0.000797861	-0.001009862	-0.030423902
2017-12-06	1158.912	22647.93979	36.19071634	162.1162269	521.5193772	11.02	-0.014402324	0.008915902	0.009998702	-0.009539607	-0.003107627	-0.027742271
2017-12-07	1160.6992	22040.03162	35.6901037	164.0603272	517.7231913	10.16	0.001540948	-0.02720847	-0.013929188	0.011920681	-0.007305711	-0.081253362
2017-12-08	1176.4446	22168.93441	35.50041488	165.9900105	520.5085286	9.58	0.013474257	0.005831539	-0.00532906	0.0116934	0.005365554	-0.05878085
2017-12-11	1188.6768	22166.74989	36.24426672	166.9345024	525.723555	9.34	0.010343916	-9.85445E-05	0.020736826	0.005673925	0.00996924	-0.02537134
2017-12-12	1179.4379	22269.21197	36.47771243	165.589718	519.1308475	9.92	-0.007802787	0.004611682	0.006420246	-0.008088384	-0.012619548	0.060246669
2017-12-13	1182.8663	22073.17834	36.23468226	164.6030766	522.5507928	10.18	0.002902592	-0.008841874	-0.006684722	-0.005976171	0.006566224	0.02587209
2017-12-14	1183.7968	21731.5041	36.39233337	165.5797289	521.7740658	10.49	0.000786339	-0.015600212	0.004341397	0.005915845	-0.00148752	0.029997411
2017-12-15	1180.3543	21883.63121	36.51942999	167.7582969	517.5823062	9.42	-0.002912252	0.006975914	0.003486317	0.01307141	-0.008066112	-0.107587334
2017-12-18	1187.2326	22238.4117	36.24154693	168.2563612	517.1624926	9.53	0.005810405	0.016082126	-0.007638281	0.002964541	-0.000811434	0.011609629
2017-12-19	1194.1816	22104.7354	36.08818619	170.1948201	522.8508213	10.03	0.005836045	-0.006029193	-0.004240607	0.011455006	0.010939063	0.051135884
2017-12-20	1193.3749	22295.94299	35.87969637	169.7173778	523.3599384	9.72	-0.000675754	0.008612876	-0.005793985	-0.002809211	0.000973259	-0.031394984
2017-12-21	1202.2501	22738.76581	35.65202582	170.0322342	524.8465505	9.62	0.007409541	0.01966648	-0.006365604	0.001853462	0.002836489	-0.010341354
2017-12-22	1209.3098	22642.45317	35.91110595	170.8411328	525.0913063	9.9	0.005854899	-0.00424461	0.007240635	0.004746045	0.000466229	0.028690492
2017-12-26	1212.0348	22805.59388	36.03212432	171.4876047	526.5386512	10.25	0.002250816	0.007179248	0.003364277	0.003776911	0.002752576	0.034742948
2017-12-27	1211.495	23033.09061	36.4803938	170.4907135	523.3370575	10.47	-0.000445466	0.009926053	0.012364077	-0.005830159	-0.006099015	0.021236319
2017-12-28	1218.6527	23098.24954	36.60102621	170.5221643	528.1777324	10.18	0.00589077	0.002824933	0.003301318	0.000184455	0.009207116	-0.028089014
2018-01-03	1248.198	23974.90471	37.3778216	171.8130488	542.7065274	9.15	0.023955007	0.037250809	0.021001245	0.007541676	0.027135867	-0.106671132
2018-01-04	1262.9156	24337.74408	38.1526453	173.2066717	545.8032983	9.22	0.011722105	0.015020753	0.020517572	0.008078555	0.005689943	0.007621158
2018-01-05	1268.5977	24400.25613	38.32295721	174.392834	547.477778	9.22	0.004489101	0.00256523	0.004454027	0.006824906	0.003063221	0
2018-01-09	1275.0048	24345.10712	38.63510891	174.6131029	547.8961397	10.08	0.005037826	-0.00226274	0.008112299	0.001262265	0.00076387	0.089178225
2018-01-10	1275.0146	24088.39638	39.13084635	174.8167006	551.0152413	9.82	7.68622E-06	-0.010600643	0.012749645	0.001165314	0.005676727	-0.02613214
2018-01-11	1277.0242	24572.86519	39.49913316	174.796724	551.8073136	9.88	0.001574898	0.019912547	0.009367661	-0.000114278	0.001436446	0.006091389
2018-01-12	1287.7498	24646.79371	39.69387164	175.457138	555.8397292	10.16	0.008363827	0.003004026	0.004918083	0.003771064	0.00728108	0.02794593
2018-01-16	1289.9724	24780.15893	40.06412702	173.9773318	558.7704435	11.66	0.001724469	0.00539647	0.009284537	-0.008469771	0.005258737	0.137705739
2018-01-17	1300.3663	25119.6312	40.3968589	175.710154	560.6426459	11.91	0.008025171	0.01360637	0.008270686	0.009910771	0.003344975	0.021214202
2018-01-18	1304.4811	25201.59684	40.59672218	175.9502663	566.6394202	12.22	0.003159343	0.003257699	0.004935297	0.001365592	0.01063945	0.02569557
2018-01-19	1314.0887	25314.64281	40.28086829	177.2447453	570.4452578	11.27	0.007338084	0.004475636	-0.007810705	0.007330142	0.006694052	-0.080929626
2018-01-22	1325.1768	25578.72287	40.79594693	178.2311954	572.6928617	11.03	0.008402463	0.010377873	0.012706113	0.005550039	0.003932345	-0.021525495
2018-01-23	1337.9878	25019.64585	40.59876983	180.4257096	579.9014663	11.1	0.009620959	-0.022099518	-0.00484497	0.012237554	0.012508648	0.006326275
2018-01-24	1350.6988	26176.99503	40.89573934	180.5149192	585.024952	11.47	0.009455245	0.045219623	0.007288119	0.000494317	0.008796296	0.032789823
2018-01-29	1353.7985	26759.55642	40.91562061	180.9606261	582.7642419	13.84	0.002292257	0.022010686	0.000486027	0.002466043	-0.003871783	0.187828019
2018-01-30	1336.7776	26685.97511	40.51034983	179.4970168	577.568611	14.79	-0.012652403	-0.002753508	-0.009954419	-0.008120884	-0.008955474	0.066388327
2018-01-31	1342.2544	26853.26207	40.68099212	179.2491189	579.8383356	13.54	0.004088647	0.006249155	0.004203466	-0.001382024	0.003922091	-0.088303009
2018-02-01	1336.7453	26947.15542	40.9826641	177.8296315	573.3937641	13.47	-0.00411281	0.003490436	0.007388191	-0.007950598	-0.011176655	-0.005183277
2018-02-02	1317.4123	26216.22111	40.55789681	173.4569397	576.6947624	17.31	-0.014568345	-0.027499396	-0.010418646	-0.024896583	0.00574044	0.250819379
2018-02-05	1299.3186	25303.25482	40.628435	171.9722535	580.7576671	37.32	-0.013829461	-0.035445309	0.001737687	-0.008596235	0.007020455	0.768245007
2018-02-06	1255.2824	25726.47654	39.52546276	168.8382891	562.048984	29.98	-0.034479406	0.016587641	-0.0275231	-0.018391759	-0.032744567	-0.218998883
2018-02-07	1247.7373	25494.92669	39.40328139	168.802201	552.4065698	27.73	-0.006028816	-0.009041198	-0.003095994	-0.000213766	-0.017304692	-0.078015633
2018-02-08	1247.8229	24941.88565	39.10642579	170.4538512	539.7854172	33.46	6.86018E-05	-0.021930934	-0.007562301	0.009736971	-0.02311263	0.187835836
2018-02-09	1218.5258	24650.70998	38.09576652	168.4893712	520.035861	29.06	-0.023758585	-0.011742842	-0.026183635	-0.011591924	-0.037273912	-0.140988037
2018-02-14	1259.2099	25679.02009	39.08509765	170.2474657	528.1122852	19.26	0.032842693	0.040868617	0.025638099	0.01038039	0.01541115	-0.411332252
2018-02-22	1273.1819	26595.01457	41.24743838	164.9925317	538.1986584	18.72	0.011034739	0.035049456	0.053847751	-0.031352849	0.018918823	-0.028437935
2018-02-26	1298.8021	27096.7726	41.45748474	169.1049409	552.7851151	15.8	0.019923178	0.018690853	0.005079427	0.024619264	0.0267416	-0.169582531
2018-02-27	1284.7224	26848.49907	41.87869272	168.3655348	546.118104	18.59	-0.010899714	-0.00920471	0.010108733	-0.004382056	-0.012134086	0.162613862
2018-02-28	1266.1134	26306.35517	41.25614989	166.6115816	539.5015225	19.85	-0.014590771	-0.020399367	-0.014976981	-0.010472173	-0.012189653	0.065580205
2018-03-01	1268.6277	26175.85615	40.76155404	166.0145604	539.9340467	22.47	0.001983872	-0.004973087	-0.012060856	-0.003589747	0.00080139	0.123977079
2018-03-05	1244.9685	26404.38012	40.76005619	164.5684468	538.0165847	18.73	-0.018825537	0.008692445	-3.67473E-05	-0.008748924	-0.00355761	-0.18205457
2018-03-06	1257.1099	26564.84198	40.33835377	163.3007267	544.4685852	18.36	0.009705128	0.006058701	-0.010399864	-0.007733124	0.01192086	-0.019952131
2018-03-07	1246.5792	26453.21058	40.54980081	161.8256643	542.1270522	17.76	-0.008412196	-0.004211078	0.005228146	-0.009073841	-0.004309858	-0.033225648
2018-03-09	1265.115	26581.54372	40.69797944	162.044744	546.5527545	14.64	0.014759867	0.004839596	0.003647578	0.001352885	0.008130447	-0.193191229
2018-03-12	1284.3724	26654.12079	40.80924489	165.3164167	550.317838	15.78	0.015107167	0.002726635	0.0027302	0.01998882	0.006865164	0.074985807
2018-03-13	1287.3029	26588.64539	40.96961432	166.0809562	548.3097993	16.35	0.00227906	-0.002459505	0.003922032	0.004614043	-0.003655544	0.035484582
2018-03-14	1282.3255	26411.39314	39.96143031	165.9533527	546.0123499	17.23	-0.003874028	-0.006688784	-0.024915931	-0.000768616	-0.00419886	0.052424153
2018-03-15	1280.1431	25848.61213	39.91221908	164.9888005	545.5939385	16.59	-0.001703358	-0.021538565	-0.001232227	-0.005829145	-0.000766598	-0.037851946
2018-03-16	1274.0334	25799.79636	40.24286726	162.5850679	541.4017582	15.8	-0.004784095	-0.001890311	0.008250258	-0.014676236	-0.007713372	-0.048790164
2018-03-19	1265.048	25499.28893	39.68609008	160.2031409	542.3857475	19.02	-0.007077707	-0.011716032	-0.013932027	-0.014758719	0.001815835	0.185481117
2018-03-20	1269.2533	25521.19595	39.81053689	160.712882	544.2109461	18.2	0.003318709	0.000858754	0.003130873	0.003176791	0.003359481	-0.044069463
2018-03-21	1268.0864	25814.62726	40.02128128	161.1984479	542.8713729	17.86	-0.000919782	0.011431959	0.005279721	0.00301677	-0.002464531	-0.018858019
2018-03-22	1254.3611	25663.90554	39.75552827	160.8239233	539.5791687	23.34	-0.010882633	-0.005855728	-0.006662437	-0.002326079	-0.006082891	0.267605051
2018-03-23	1231.4604	25539.43641	40.21052409	159.3357792	522.8604546	24.87	-0.018425577	-0.004861768	0.011379847	-0.009296328	-0.031474907	0.063493631
2018-03-26	1242.7855	25760.00121	39.23936036	161.8237286	522.7134646	21.03	0.009154449	0.008599165	-0.024448421	0.015493853	-0.000281166	-0.167712268
2018-03-27	1248.6831	25203.15761	39.69026681	162.4718411	528.0315692	22.5	0.004734245	-0.02185366	0.011425655	0.003997053	0.010122627	0.067565319
2018-03-28	1225.3162	25129.32259	39.33960301	160.7801972	519.9372273	22.87	-0.018890543	-0.002933894	-0.008874267	-0.010466504	-0.015447985	0.016310699
2018-04-02	1234.2428	25578.21214	39.40703642	162.5900618	526.8708539	23.62	0.007258731	0.017705506	0.001712668	0.011193877	0.013247372	0.032267803
2018-04-03	1240.9055	25538.22429	39.51907131	163.7277491	522.6813192	21.1	0.00538369	-0.001564579	0.002838984	0.006972907	-0.007983513	-0.11282077
2018-04-04	1219.9512	25155.71492	39.37605909	161.5775491	520.0150487	20.06	-0.017030497	-0.015091217	-0.003625379	-0.013219774	-0.005114195	-0.050545258
2018-04-09	1233.022	24574.40413	36.15362802	166.0846486	520.5382956	21.77	0.010657209	-0.023379685	-0.085380691	0.027512382	0.001005709	0.081805093
2018-04-10	1245.7508	24716.4132	37.11299371	166.3332472	531.2656706	20.47	0.010270334	0.005762106	0.026189839	0.0014957	0.020398757	-0.061572476
2018-04-11	1248.0362	25036.15084	35.14756317	165.7787058	534.7115346	20.24	0.001832876	0.012853289	-0.054411854	-0.003339488	0.006465196	-0.011299555
2018-04-12	1249.2762	25238.083	34.49828761	166.4226383	529.9091268	18.49	0.000993068	0.00803327	-0.018645601	0.003876765	-0.009021881	-0.090430799
2018-04-13	1241.9773	24730.04809	35.04597533	166.8421659	526.7288955	17.41	-0.005859637	-0.020335058	0.015751092	0.002517685	-0.006019547	-0.060185292
2018-04-16	1227.8899	24186.10041	34.89551709	166.8665554	518.4499262	16.56	-0.011407539	-0.022240921	-0.00430241	0.000146172	-0.015842538	-0.050054605
2018-04-17	1225.2619	24703.60479	35.1832227	166.8266606	511.1660803	15.25	-0.002142551	0.021171071	0.00821097	-0.000239111	-0.014148901	-0.082410646
2018-04-18	1233.2336	25346.90464	36.6583586	166.4269154	515.3316474	15.6	0.006485046	0.025707442	0.041072127	-0.002399046	0.008116121	0.022691411
2018-04-19	1243.9679	25261.74722	36.23734646	166.8213736	520.1433211	15.96	0.008666527	-0.003365334	-0.011551211	0.002367354	0.009293722	0.022814678
2018-04-20	1231.477	25089.10656	36.68620385	165.8569316	511.2314425	16.88	-0.010091928	-0.006857534	0.01231051	-0.005798062	-0.017281983	0.056043897
2018-04-23	1223.0859	24871.43355	36.70758714	165.5124967	509.2900572	16.34	-0.006837171	-0.008713852	0.0005827	-0.002078858	-0.003804697	-0.0325134
2018-04-24	1231.7521	24656.43896	36.48914038	166.0357324	519.6693983	18.02	0.007060536	-0.008681816	-0.005968775	0.00315632	0.020175126	0.097866163
2018-04-25	1216.4606	24272.73739	36.5445865	163.9490522	516.4193822	17.84	-0.012492133	-0.015684279	0.001518371	-0.012647298	-0.006273645	-0.010039125
2018-04-26	1215.1718	24699.26231	37.02092652	165.0696223	509.156001	16.24	-0.001060029	0.017419575	0.012950271	0.006811616	-0.014164737	-0.093965792
2018-04-27	1226.586	24931.40484	36.76343033	166.4294813	509.1806565	15.41	0.009349235	0.00935487	-0.006979724	0.008204346	4.84231E-05	-0.052460685
2018-05-02	1222.8335	23869.19906	36.76976055	166.590928	507.4497276	15.97	-0.003063994	-0.043539362	0.000172173	0.000969591	-0.003405231	0.035695313
2018-05-03	1207.9	23474.01144	36.25402544	165.8705841	511.517685	15.9	-0.012287392	-0.016694973	-0.014125361	-0.004333404	0.007984512	-0.004392853
2018-05-04	1202.1852	23542.84945	36.06259648	164.3163164	509.0642632	14.77	-0.004742414	0.002928229	-0.005294202	-0.009414542	-0.004807897	-0.073721013
2018-05-07	1205.2603	23329.41193	36.34614533	165.1159705	515.9613437	14.75	0.002554659	-0.009107263	0.007831936	0.00485475	0.013457585	-0.001355014
2018-05-08	1212.6557	23181.79405	36.70568989	165.1961748	519.973637	14.71	0.006117188	-0.006347648	0.009843626	0.000485627	0.007746265	-0.002715548
2018-05-10	1226.7022	24143.06803	36.70917015	164.3269162	523.6092785	13.23	0.011516683	0.040630069	9.48108E-05	-0.005275871	0.006967642	-0.106040556
2018-05-11	1231.2876	23862.52625	37.51041618	165.3169379	523.1663342	12.65	0.003731021	-0.011688012	0.021592068	0.006006632	-0.000846302	-0.044829763
2018-05-14	1234.3415	23613.94692	38.1891103	164.7292131	524.546204	12.93	0.002477178	-0.01047178	0.017931745	-0.003561474	0.002634063	0.021892978
2018-05-15	1220.7056	23164.74014	37.83536566	163.3001497	525.4613846	14.63	-0.011108577	-0.019206208	-0.00930614	-0.008713076	0.001743189	0.123524022
2018-05-16	1223.2944	23515.48098	37.76689213	163.1138352	520.6243092	13.42	0.002118495	0.015027668	-0.001811415	-0.001141584	-0.009248018	-0.086328083
2018-05-17	1216.0354	22679.59914	37.2935302	162.4926742	518.7831104	13.43	-0.005951652	-0.036193165	-0.012612991	-0.003815414	-0.003542789	0.000744879
2018-05-18	1208.9974	22155.168	37.63965611	160.4110983	524.3327453	13.42	-0.005804474	-0.023395017	0.00923832	-0.012893034	0.010640596	-0.000744879
2018-05-21	1205.1778	22071.08905	37.65902281	158.7071703	527.072744	13.08	-0.003164313	-0.003802223	0.000514397	-0.010679076	0.00521208	-0.025661786
2018-05-22	1212.082	22668.80736	37.21045149	159.5775157	528.6206087	13.22	0.005712434	0.02672129	-0.011982899	0.005468988	0.002932416	0.010646488
2018-05-23	1194.3332	22152.99419	37.47196422	157.1270879	519.5269605	12.58	-0.014751504	-0.023017189	0.007003357	-0.015474841	-0.017352283	-0.049622583
2018-05-24	1196.4336	21991.68611	37.24374741	158.3454765	517.568821	12.53	0.001757094	-0.007308187	-0.006108957	0.007724251	-0.003776202	-0.003982482
2018-05-25	1196.9491	21566.16554	37.56078099	161.2806615	514.8167541	13.22	0.000430771	-0.019538801	0.008476371	0.01836688	-0.005331484	0.053605066
2018-05-29	1184.7287	20402.28772	36.90321337	161.9072283	509.250055	17.02	-0.010262099	-0.055478639	-0.017661817	0.00387742	-0.010871857	0.252658289
2018-05-30	1177.8386	20540.47957	36.67826698	162.6592478	496.1914173	14.94	-0.005832739	0.006750515	-0.006114231	0.004634002	-0.025977389	-0.130346943
2018-06-01	1192.9849	20646.81903	37.0103904	164.1093746	501.908696	13.46	0.012777422	0.005163713	0.009014296	0.008875615	0.011456448	-0.104319855
2018-06-04	1205.8273	21003.19607	37.35419319	163.1306114	505.5590252	12.74	0.010707402	0.017113355	0.009246478	-0.005981947	0.007246575	-0.054975674
2018-06-05	1199.9649	20302.98021	37.43367405	162.2169377	509.3095161	12.4	-0.004873581	-0.033906936	0.002125502	-0.005616616	0.007391121	-0.027050178
2018-06-06	1204.2572	19931.19141	37.35669273	164.3343257	510.2571048	11.64	0.003570639	-0.018481771	-0.00205859	0.012968363	0.001858807	-0.06324903
2018-06-07	1203.4568	18937.72854	37.35211204	165.2663967	509.4856416	12.13	-0.000664863	-0.051129761	-0.000122628	0.005655773	-0.001513055	0.041234281
2018-06-08	1190.6075	19268.29829	36.69031345	164.4133378	501.2173468	12.18	-0.010734401	0.017305018	-0.017876676	-0.005175088	-0.016361838	0.004113539
2018-06-11	1197.696	19590.2926	36.25039893	164.8594908	499.1730159	12.35	0.00593603	0.016572998	-0.012062395	0.002709931	-0.004087072	0.013860801
2018-06-13	1191.8912	19465.63925	36.23428225	165.4524198	499.0660408	12.94	-0.004858422	-0.006383347	-0.000444692	0.00359012	-0.000214328	0.046667226
2018-06-14	1181.9734	19274.8934	35.70355724	164.7969398	498.583596	12.12	-0.008355875	-0.009847433	-0.014755368	-0.003969612	-0.000967163	-0.065466308
2018-06-15	1170.9226	18751.22035	35.94362188	163.7323648	492.8809543	11.98	-0.009393429	-0.027544553	0.006701326	-0.006480875	-0.011503598	-0.011618388
2018-06-19	1147.5112	19006.55965	34.9919192	161.1918436	469.8544327	13.35	-0.020196562	0.013525329	-0.026834497	-0.015637942	-0.047844744	0.108277792
2018-06-20	1156.1108	19319.46052	35.216636	162.6154031	471.7341352	12.79	0.00746619	0.016328741	0.00640143	0.008792692	0.003992625	-0.042852769
2018-06-21	1141.8339	18493.8112	35.30380791	162.443098	463.5202565	14.64	-0.012425959	-0.043676759	0.002472246	-0.001060148	-0.017565467	0.135093893
2018-06-22	1149.4529	18757.47477	35.26846253	163.8892613	465.7749405	13.77	0.006650436	0.014156181	-0.001001679	0.008863189	0.00485247	-0.061265196
2018-06-25	1136.2679	18792.00413	35.36787076	162.2597338	458.205144	17.33	-0.01153697	0.00183914	0.002814651	-0.009992617	-0.016385561	0.229946791
2018-06-26	1124.8249	18931.17079	35.44147152	161.8670989	453.0667722	15.92	-0.010121741	0.007378345	0.002078844	-0.002422725	-0.011277482	-0.084862923
2018-06-27	1107.9812	18409.33385	35.89060818	159.5563872	446.4955561	17.91	-0.015087758	-0.027952001	0.012593004	-0.014378237	-0.014610067	0.117783036
2018-06-28	1104.3996	18631.94351	35.64152883	157.7920824	440.6024472	16.85	-0.003237782	0.01201969	-0.006964153	-0.011119152	-0.013286459	-0.061008559
2018-06-29	1129.7895	18872.39269	36.27608981	160.5773998	450.487161	16.09	0.022729493	0.012822649	0.017647343	0.017497836	0.022186589	-0.046152696
2018-07-02	1124.4128	18651.98709	36.95728729	158.875646	436.0346896	15.6	-0.004770388	-0.011747463	0.018604007	-0.010654272	-0.032607774	-0.030927047
2018-07-03	1120.4145	18929.45242	36.45346646	160.155688	439.3883512	16.14	-0.003562238	0.014766351	-0.013726293	0.008024597	0.007661845	0.034029749
2018-07-05	1108.3058	19023.97612	37.1181795	159.6676544	431.5934506	14.97	-0.010866163	0.004981046	0.018070307	-0.003051897	-0.01789959	-0.075252464
2018-07-06	1111.5808	19105.57296	37.07501059	160.2557808	432.7861566	13.37	0.002950603	0.004279986	-0.001163689	0.003676674	0.002759683	-0.113034807
2018-07-10	1131.1989	19470.5662	37.6416833	162.9979377	446.0203824	12.64	0.017494897	0.018923829	0.015168861	0.01696638	0.03012091	-0.056147002
2018-07-11	1121.1075	19367.56131	37.41180126	162.9554545	435.662987	13.63	-0.008961008	-0.00530433	-0.006125838	-0.00026067	-0.023495673	0.075406857
2018-07-12	1131.5528	19671.74606	37.39347483	164.4733854	445.428873	12.58	0.009273813	0.015583827	-0.000489977	0.009271888	0.022168599	-0.080164994
2018-07-13	1134.692	19770.36549	37.72019509	164.4070688	442.5171749	12.18	0.0027704	0.005000728	0.00869941	-0.000403287	-0.006558301	-0.032312989
2018-07-16	1128.3298	19870.53608	37.47074329	162.6489761	441.2699412	12.83	-0.005622762	0.005053911	-0.00663518	-0.010751121	-0.002822477	0.051990916
2018-07-17	1128.4145	20205.41533	37.11987355	164.0591273	437.9990114	12.06	7.50639E-05	0.016712619	-0.009407948	0.008632537	-0.007440146	-0.061891987
2018-07-18	1124.263	20109.3369	36.75458716	163.0398074	434.2851728	12.1	-0.00368584	-0.004766425	-0.009889463	-0.006232507	-0.008515255	0.003311261
2018-07-19	1115.6833	19948.21337	36.079942	161.628527	428.3340978	12.87	-0.007660668	-0.008044646	-0.018525951	-0.008693729	-0.013797905	0.061693569
2018-07-20	1129.09	20791.55597	35.52483935	162.9566191	436.5601585	12.86	0.011944956	0.041407357	-0.015504936	0.008183366	0.019022693	-0.000777303
2018-07-23	1130.869	20572.93733	35.61651819	164.2088756	441.3159238	12.62	0.001574365	-0.010570451	0.002577373	0.007655224	0.010834814	-0.018838862
2018-07-24	1149.318	21132.79047	36.0515035	165.1864394	447.7426779	12.41	0.016182359	0.026849395	0.012139044	0.005935523	0.014457688	-0.016780258
2018-07-25	1159.1972	21612.21004	36.27960937	165.6170611	449.7383479	12.29	0.008558974	0.02243255	0.006307289	0.002603491	0.004447277	-0.009716676
2018-07-26	1153.6128	21322.59398	36.34970103	166.476921	445.0569647	12.14	-0.004829113	-0.013491174	0.001930121	0.005178425	-0.01046368	-0.012280138
2018-07-27	1159.3948	21491.91357	36.42296468	168.047214	440.327315	13.03	0.004999562	0.007909491	0.002013494	0.009388288	-0.010683936	0.070748606
2018-07-30	1157.8322	21607.34012	36.4558554	168.9263983	440.4353805	14.26	-0.001348681	0.005356326	0.000902614	0.005218131	0.000245391	0.090204024
2018-07-31	1151.5179	21099.56587	36.97183043	169.725542	440.9518985	12.83	-0.005468479	-0.023780612	0.014054195	0.004719567	0.001172057	-0.105672236
2018-08-01	1150.0458	21153.87591	37.13217546	170.088203	435.0829486	13.15	-0.001279217	0.002570681	0.004327574	0.00213447	-0.013399096	0.02463558
2018-08-02	1132.5768	21156.33866	36.68776675	167.9490487	423.499475	12.19	-0.015306377	0.000116414	-0.012040488	-0.012656492	-0.026984425	-0.075805815
2018-08-03	1140.0997	21892.30066	36.39757475	169.7691843	419.9335806	11.64	0.006620324	0.034195446	-0.007941224	0.010779123	-0.008455717	-0.046168501
2018-08-06	1137.8345	21781.39797	36.24432471	169.5255601	413.5946714	11.27	-0.00198882	-0.005078706	-0.004219335	-0.001436063	-0.015210118	-0.032303114
2018-08-07	1148.2412	21647.99138	36.41387456	169.9932873	426.5566428	10.93	0.009104486	-0.006143628	0.004667062	0.002755237	0.030858727	-0.030633026
2018-08-08	1147.1147	21098.11814	36.08624149	170.9544895	420.3392654	10.85	-0.000981547	-0.025728824	-0.009038201	0.005638428	-0.014683007	-0.007346222
2018-08-09	1151.6457	20713.70079	36.31700605	171.255046	429.163363	11.27	0.00394213	-0.018388494	0.006374447	0.001756565	0.020775486	0.037979248
2018-08-10	1137.978	19889.87236	34.32193418	170.0900441	427.3924994	13.16	-0.01193896	-0.04058468	-0.056501488	-0.006825974	-0.004134853	0.155037598
2018-08-13	1119.6415	19878.5302	34.16074431	166.025869	423.60431	14.78	-0.016244459	-0.000570411	-0.004707473	-0.024184354	-0.008903005	0.11609299
2018-08-14	1117.6996	20253.57778	33.46183274	167.4231394	423.2279947	13.31	-0.0017359	0.018691194	-0.02067169	0.008380763	-0.00088876	-0.104759283
2018-08-16	1092.2649	19795.0679	34.064257	165.9439867	410.8644555	13.45	-0.023019214	-0.022898648	0.017843185	-0.008874075	-0.02964766	0.010463474
2018-08-17	1093.4905	19303.43269	33.71224579	167.4339244	405.9780144	12.64	0.001121443	-0.025149871	-0.010387505	0.00893849	-0.011964362	-0.062112717
2018-08-20	1108.8799	19359.29439	33.98080319	169.5405982	411.8854145	12.49	0.013975533	0.002889695	0.007934605	0.012503623	0.014446184	-0.011938065
2018-08-21	1113.0299	18856.38325	34.11336887	169.9070057	418.1638364	12.86	0.00373553	-0.026321144	0.003893603	0.002158847	0.015128118	0.029193395
2018-08-23	1112.8043	18572.28416	33.42448492	169.4656179	414.8269252	12.41	-0.000202711	-0.01518112	-0.020400644	-0.0026012	-0.008011923	-0.03561912
2018-08-24	1112.001	18668.38755	33.26858896	169.5927684	417.5502056	11.99	-0.000722131	0.005161218	-0.004675035	0.000750021	0.006543404	-0.03442963
2018-08-27	1132.7951	19154.87169	34.11849048	170.8735388	426.7057982	12.16	0.018527023	0.025725492	0.025225803	0.00752366	0.021689989	0.014078907
2018-08-28	1131.9414	18809.19177	34.36805878	171.5680851	427.7577823	12.5	-0.000753907	-0.018211405	0.007288129	0.004056442	0.002462328	0.027576768
2018-08-29	1131.0396	18957.39541	34.84792502	169.9087035	424.6793087	12.25	-0.000797002	0.00784844	0.013865986	-0.009718931	-0.00722279	-0.020202707
2018-08-30	1118.267	18274.55572	34.20524733	169.4983084	419.6060589	13.53	-0.011357044	-0.03668442	-0.018614532	-0.002418308	-0.012018	0.099383505
2018-08-31	1114.3579	18543.53809	34.45619333	169.0528418	417.3884754	12.86	-0.003501801	0.014611683	0.007309696	-0.002631607	-0.005298932	-0.050787723
2018-09-04	1098.5405	17938.4379	34.48821524	164.824488	421.1464239	13.16	-0.014295884	-0.033175598	0.00092892	-0.025330141	0.00896319	0.023060207
2018-09-05	1081.7856	18048.4233	34.00035446	163.7724778	414.5147419	13.91	-0.015369471	0.00611255	-0.014246729	-0.006403065	-0.015872034	0.05542608
2018-09-06	1077.922	18432.59522	33.89651022	164.1954951	412.7286368	14.65	-0.003577896	0.021062248	-0.003058884	0.002579627	-0.004318216	0.05183233
2018-09-10	1067.7241	18641.19354	33.83887258	161.7276272	407.3196135	14.16	-0.00950574	0.011253262	-0.001701848	-0.015144155	-0.013192155	-0.034019247
2018-09-11	1047.2974	17929.89817	33.42264397	159.0314517	406.272208	13.22	-0.019316433	-0.03890423	-0.012376585	-0.016811615	-0.00257477	-0.068690254
2018-09-12	1053.9869	18209.42651	33.4498045	161.1007368	404.8811647	13.14	0.00636708	0.015469792	0.000812309	0.012927872	-0.003429794	-0.006069821
2018-09-14	1080.1365	18012.48687	34.38757521	164.192673	409.7075617	12.07	0.024507401	-0.010874168	0.027649371	0.01901071	0.011850038	-0.084937978
2018-09-17	1069.1589	18418.12578	34.76361474	160.7398922	404.421784	13.68	-0.010215157	0.022270044	0.010875973	-0.021253091	-0.012985288	0.125211877
2018-09-18	1072.674	18931.96345	35.23061538	158.2166523	411.7781489	12.79	0.003282332	0.027516405	0.013344173	-0.015822171	0.018026378	-0.067271297
2018-09-19	1081.2795	18905.06433	35.48859884	158.8707719	417.1610586	11.75	0.007990466	-0.001421841	0.007296026	0.004125806	0.012987648	-0.084810375
2018-09-21	1101.7564	19507.49908	36.50833051	157.7399125	427.9437271	11.68	0.018760572	0.03136912	0.028328982	-0.007143563	0.025519329	-0.005975263
2018-09-25	1082.335	19046.61483	36.94441002	155.2741308	423.6982536	12.42	-0.017784889	-0.023909573	0.011873883	-0.015755413	-0.009970172	0.061430099
2018-09-26	1090.175	19389.19812	36.87523168	155.349736	427.6043594	12.89	0.007217489	0.017826726	-0.001874253	0.000486796	0.009176838	0.03714374
2018-09-27	1091.2676	19955.62124	37.63118076	154.104582	424.930585	12.41	0.001001723	0.028794757	0.020292885	-0.008047461	-0.006272548	-0.037949218
2018-09-28	1088.3331	19817.76901	37.59916762	153.4858744	429.3669938	12.12	-0.002692697	-0.00693191	-0.00085107	-0.004022936	0.01038619	-0.023645619
2018-10-08	1056.2338	22903.79407	36.83611749	142.0950692	410.7197333	15.69	-0.029937697	0.144723617	-0.020503095	-0.077112204	-0.044400949	0.258166586
2018-10-09	1052.5867	23025.44934	36.49223142	140.7609471	411.4961395	15.95	-0.003458904	0.005297521	-0.009379417	-0.009433294	0.001888571	0.016435262
2018-10-10	1051.1341	22310.26475	36.40923931	143.5847962	412.2997055	22.96	-0.001380982	-0.031553222	-0.00227683	0.019862734	0.001950887	0.364294742
2018-10-11	1019.6578	22137.67253	35.75635509	140.7985853	391.5330365	24.98	-0.030402596	-0.007766079	-0.018094552	-0.019595379	-0.051680629	0.084321933
2018-10-15	1038.7397	22331.09915	36.21138884	145.1474675	388.6615828	21.3	0.018541071	0.008699491	0.01264566	0.030419847	-0.007360898	-0.159368432
2018-10-16	1051.0316	23119.41957	36.76396333	146.9624186	385.7893784	17.62	0.011764007	0.034692651	0.01514443	0.012426655	-0.007417429	-0.189672452
2018-10-17	1045.6736	23176.31401	36.79843737	144.6311009	387.2003541	17.4	-0.005110887	0.002457871	0.000937273	-0.015990529	0.003650701	-0.012564414
2018-10-19	1039.5899	22715.43316	35.67642163	143.2205859	385.4278433	19.89	-0.005834963	-0.020086241	-0.030965369	-0.009800368	-0.004588271	0.133746887
2018-10-22	1055.2543	23196.93496	35.07703528	142.0109762	400.4674316	19.64	0.014955472	0.020975588	-0.016943361	-0.008481649	0.038278445	-0.01264879
2018-10-23	1034.0755	23006.18443	35.30398965	140.5677298	391.7781517	20.71	-0.02027399	-0.008257088	0.006449328	-0.010214917	-0.021936704	0.053048372
2018-10-24	1032.7617	22415.07947	35.77532418	142.3585704	392.5888812	25.23	-0.001271315	-0.026029145	0.013262408	0.012659583	0.00206722	0.197417087
2018-10-25	1028.6549	22718.51882	35.52633784	140.6684835	392.6766312	24.22	-0.00398445	0.013446476	-0.006984055	-0.011943077	0.000223491	-0.040855025
2018-10-26	1021.3864	23325.45205	34.87914388	139.1960985	391.8346699	24.16	-0.007091106	0.026364728	-0.018385278	-0.010522222	-0.002146461	-0.002480365
2018-10-29	1022.2183	23043.23113	35.3024705	142.3695891	382.5736623	24.7	0.00081415	-0.012173061	0.012063893	0.022542697	-0.023918774	0.022104871
2018-10-30	1022.0663	23472.47407	34.94725198	141.4382993	386.132575	23.35	-0.000148707	0.018456352	-0.010113109	-0.006562842	0.009259553	-0.05620626
2018-10-31	1039.4406	23517.39119	35.76949625	143.3442566	390.8169421	21.23	0.016856321	0.00191178	0.023255632	0.013385551	0.012058503	-0.095181708
2018-11-01	1054.18	23916.10879	35.96747982	144.4220684	393.3792497	19.34	0.01408053	0.016812042	0.005519722	0.007490917	0.006534887	-0.093239786
2018-11-06	1076.2581	23651.98325	36.78428909	147.4571581	402.7926056	19.91	0.020727089	-0.01110527	0.022455635	0.020797637	0.023647645	0.029046628
2018-11-07	1077.2366	23335.11134	37.0555468	149.3647934	400.0473935	16.36	0.000908755	-0.013487819	0.007347225	0.012853912	-0.006838779	-0.196382787
2018-11-09	1062.8691	22835.82913	36.29769465	149.2769155	391.6050777	17.36	-0.013427109	-0.021628395	-0.020663821	-0.000588517	-0.021329147	0.059329378
2018-11-12	1055.4172	22821.8012	35.80883684	147.0029914	395.5783292	20.45	-0.007035811	-0.000614484	-0.013559529	-0.015350138	0.010094942	0.163814173
2018-11-13	1057.5454	22470.58932	35.17189495	148.7078353	399.5723266	20.02	0.002014423	-0.015508959	-0.017947377	0.011530608	0.010045973	-0.021251109
2018-11-14	1059.5438	22671.62258	35.14402818	149.4139903	396.426262	21.25	0.001887876	0.008906723	-0.000792616	0.004737367	-0.00790474	0.059625121
2018-11-16	1085.3907	23590.2324	35.61717248	151.7213767	403.6367088	18.14	0.024101576	0.039718709	0.013373186	0.015324879	0.018025186	-0.158237451
2018-11-19	1091.3037	23409.00932	35.97012415	153.3436205	407.6985368	20.1	0.005433022	-0.007711783	0.009860815	0.010635498	0.010012783	0.10260037
2018-11-21	1077.2185	23044.91801	35.95173441	151.9708756	400.3708239	20.8	-0.012990781	-0.015675694	-0.000511381	-0.008992394	-0.018136844	0.034233172
2018-11-26	1073.7493	22132.4925	35.1549651	153.1769111	388.6075115	18.9	-0.003225714	-0.040398491	-0.022411465	0.007904641	-0.029821311	-0.095791065
2018-11-27	1078.2939	22581.36273	35.16476412	154.1147536	388.0269326	19.02	0.004223527	0.02007813	0.000278699	0.006103943	-0.001495115	0.006329135
2018-11-28	1095.9027	23105.21383	35.65618449	155.0039313	391.799092	18.49	0.016198337	0.022933391	0.013878048	0.005753002	0.009674437	-0.028261012
2018-11-29	1104.8051	23261.91106	35.82956399	158.4261454	387.1981108	18.79	0.008090532	0.006759006	0.004850753	0.021838045	-0.011812712	0.016094768
2018-11-30	1104.9262	23169.5651	35.90498573	159.3253387	390.190022	18.07	0.000109606	-0.003977736	0.002102802	0.005659742	0.00769738	-0.039071709
2018-12-03	1119.7742	23462.74751	36.69114055	157.68879	403.4995809	16.44	0.013348512	0.012574383	0.02165916	-0.01032486	0.033541593	-0.094535715
2018-12-04	1120.1243	23133.503	36.85778547	157.1785684	408.410805	20.74	0.000312603	-0.014132038	0.004531547	-0.00324087	0.012098094	0.232346813
2018-12-06	1081.6772	22679.38226	36.09934724	152.3786612	395.7794064	21.19	-0.034926862	-0.019825672	-0.020792088	-0.031013922	-0.031416541	0.021465169
2018-12-07	1086.0325	22616.22392	36.43053327	153.8670349	396.5584077	23.23	0.004018348	-0.00278872	0.009132466	0.009720205	0.001966337	0.091915175
2018-12-10	1061.144	21969.13852	35.81505229	147.5797988	391.5662484	22.64	-0.023183576	-0.029028847	-0.017038989	-0.041719781	-0.01266862	-0.025726293
2018-12-11	1065.0989	22153.1838	36.14435642	149.664762	393.7643531	21.76	0.003720087	0.00834255	0.009152561	0.014028835	0.005597924	-0.039644831
2018-12-12	1081.867	22517.85326	35.64318173	152.2307084	395.5712092	21.46	0.015620594	0.016327248	-0.013962948	0.016999316	0.004578178	-0.013882685
2018-12-13	1092.9699	22646.14175	35.80864918	153.9312049	400.8398119	20.65	0.010210418	0.005681022	0.004631589	0.011108593	0.013231056	-0.038475418
2018-12-14	1080.7983	22373.03963	35.70583352	153.3884709	393.555449	21.63	-0.011198735	-0.012132849	-0.002875382	-0.003532052	-0.018339906	0.046365921
2018-12-17	1079.3205	22086.93696	35.51104334	155.3656813	394.4266037	24.52	-0.001368258	-0.0128703	-0.005470351	0.012807843	0.002211104	0.125407871
2018-12-18	1075.7959	22211.23506	35.27862169	158.0798092	391.2616498	25.58	-0.003270917	0.005611899	-0.006566565	0.017318455	-0.008056557	0.042321685
2018-12-19	1078.2549	22021.77668	35.33696704	159.771927	386.9667232	25.58	0.002283141	-0.008566432	0.001652478	0.010647315	-0.011037814	0
2018-12-20	1074.6636	22182.43757	35.0589536	160.4356013	385.6100583	28.38	-0.003336219	0.007269062	-0.007898608	0.004145282	-0.003512056	0.103873876
2018-12-21	1068.1423	22162.29182	34.83947099	156.9474911	381.5235604	30.11	-0.006086711	-0.000908597	-0.006280065	-0.021981326	-0.010654041	0.059172671
2018-12-26	1057.7762	21687.96332	33.58581304	156.3786611	379.0588455	30.41	-0.009752191	-0.021634857	-0.036647221	-0.003630917	-0.006481148	0.009914159
2018-12-27	1057.0349	21730.6685	33.79196214	156.767203	378.7116636	29.96	-0.000701056	0.001967137	0.006119221	0.002481541	-0.000916325	-0.014908343
2018-12-28	1071.0727	22683.51013	34.24259759	158.5010989	379.6842082	28.34	0.013192945	0.042913677	0.013247445	0.010999605	0.002564743	-0.055588924
2019-01-03	1073.1363	24300.49098	34.17057671	155.5888232	375.3284492	25.45	0.001924813	0.068858321	-0.002105469	-0.018544748	-0.011538369	-0.107558491
2019-01-04	1087.7542	24410.16107	34.61504161	157.4274796	383.5986389	21.38	0.013529721	0.004502928	0.012923373	0.011748126	0.021795288	-0.174259837
2019-01-08	1092.6209	24736.42252	34.37324695	157.265963	385.9987318	20.47	0.004464102	0.013277271	-0.007009759	-0.001026501	0.006237289	-0.043495506
2019-01-09	1108.8282	25350.15165	34.72479136	157.3710292	390.134916	19.98	0.014724477	0.024507959	0.010175323	0.000667857	0.010658534	-0.024228626
2019-01-10	1113.4295	25445.1066	36.28753941	157.0348468	391.4945345	19.5	0.00414111	0.003738737	0.044020535	-0.002138526	0.003478937	-0.024317308
2019-01-11	1113.7527	25218.99671	36.56045049	156.3184216	395.797561	18.19	0.000290232	-0.008925901	0.007492653	-0.004572644	0.010931316	-0.069542473
2019-01-14	1104.6008	25357.0771	36.46548619	154.8103945	392.3903658	19.07	-0.008251121	0.005460318	-0.002600839	-0.009693984	-0.008645696	0.047244427
2019-01-15	1117.509	25388.90029	36.30714966	156.214913	398.1283082	18.6	0.011618098	0.001254215	-0.004351547	0.0090316	0.01451716	-0.024954839
2019-01-16	1119.0719	25378.5745	36.29289526	156.2246784	398.0162708	19.04	0.00139758	-0.000406788	-0.000392683	6.25106E-05	-0.00028145	0.023380449
2019-01-17	1118.5657	25367.42843	36.66233784	156.5490783	395.8195406	18.06	-0.000452441	-0.000439289	0.010128012	0.002074343	-0.005534484	-0.052842481
2019-01-18	1128.3057	25637.4223	37.22860523	156.2146064	401.0236718	17.8	0.008669887	0.010587087	0.015327412	-0.002138816	0.013062056	-0.014501091
2019-01-22	1121.0223	25285.38232	37.20017359	155.8446683	396.7808713	20.8	-0.00647609	-0.013826638	-0.000763996	-0.002370949	-0.010636291	0.155754529
2019-01-23	1122.1738	25416.13014	37.43792252	154.7528134	398.2200445	19.52	0.00102666	0.005157563	0.006370734	-0.007030703	0.003620561	-0.063513406
2019-01-24	1130.3826	25832.32572	37.42865413	155.3601419	399.5114669	18.89	0.007288462	0.016242625	-0.000247598	0.003916826	0.00323774	-0.032806899
2019-01-28	1131.7262	25334.82335	37.57467725	152.3203537	403.2787863	18.87	0.001187918	-0.019446776	0.003893782	-0.019760025	0.009385632	-0.001059322
2019-01-29	1134.5165	25594.59684	37.89397846	152.1409108	403.3668454	19.13	0.002462491	0.010201402	0.008461874	-0.001178757	0.000218334	0.013684424
2019-01-30	1139.1472	26110.7489	37.86274593	152.143619	401.542008	17.66	0.004073343	0.019965797	-0.000824548	1.78004E-05	-0.004534279	-0.079955588
2019-01-31	1157.3978	26671.52481	38.14144605	154.6547002	403.7560307	16.57	0.015894297	0.021249445	0.007333842	0.016369955	0.005498656	-0.063708364
2019-02-01	1162.5033	26671.73694	38.58305907	155.2458888	407.078445	16.14	0.004401488	7.95339E-06	0.011511782	0.003815348	0.008195095	-0.026293169
2019-02-11	1149.1055	25252.19589	37.99748118	155.0545321	409.3492576	15.97	-0.011591884	-0.054691345	-0.015293423	-0.001233364	0.005562816	-0.010588701
2019-02-12	1156.0571	25787.2523	38.58727192	155.3024829	413.2917446	15.43	0.00603135	0.020967155	0.015402606	0.001597843	0.009585025	-0.034398296
2019-02-13	1156.5941	25712.93663	37.82654414	154.241113	421.2599059	15.65	0.000464402	-0.002886037	-0.019911397	-0.006857671	0.01909625	0.014157251
2019-02-14	1154.6125	25962.19903	37.46777855	152.9749401	420.3655308	16.22	-0.001714776	0.009647361	-0.009529757	-0.008242929	-0.002125353	0.035774132
2019-02-15	1143.2576	26250.5141	37.42187371	151.969576	414.8963941	14.91	-0.009883059	0.011043977	-0.001225933	-0.006593775	-0.013095808	-0.08421292
2019-02-19	1147.2391	26250.34271	37.11186922	150.1850015	426.5058546	14.88	0.003476542	-6.52904E-06	-0.008318548	-0.011812465	0.027597258	-0.002014099
2019-02-20	1156.2164	26024.96428	37.57911369	152.6971745	430.1667118	14.02	0.007794677	-0.008622803	0.012511566	0.016588831	0.008546741	-0.059533148
2019-02-21	1160.6584	25785.34529	37.50911068	153.6260104	428.973516	14.46	0.00383448	-0.009249923	-0.001864554	0.006064436	-0.002777653	0.030901335
2019-02-22	1169.1549	26153.73928	37.97110471	153.7689332	436.9908881	13.51	0.00729375	0.014185855	0.012241613	0.000929897	0.018517161	-0.067956065
2019-02-25	1177.7299	26082.2649	38.07729234	155.4074756	463.6568588	14.85	0.007307592	-0.002736596	0.002792635	0.0105995	0.059232406	0.094569713
2019-02-26	1171.2891	25963.63588	38.21772589	154.3064445	460.0462504	15.17	-0.005483835	-0.004558639	0.003681334	-0.007110018	-0.007817721	0.021319928
2019-02-27	1166.1275	26054.22245	37.95669494	153.7867935	463.02231	14.7	-0.004416507	0.003482906	-0.006853533	-0.003373339	0.00644821	-0.0314723
2019-02-28	1155.9647	25569.61907	37.79475949	154.6741232	460.7908348	14.7	-0.008753197	-0.018774954	-0.004275448	0.005753287	-0.004831019	0
2019-03-01	1162.7155	25008.26086	37.60857193	155.7402325	467.6186566	13.57	0.005822984	-0.022198687	-0.004938454	0.00686897	0.014708908	-0.07998602
2019-03-06	1182.7019	24599.70496	37.90311305	160.0592847	484.1966954	15.74	0.017043349	-0.016471755	0.007801246	0.027354833	0.034838092	0.148343769
2019-03-07	1171.1838	24514.12795	37.61432499	160.6557573	484.9148553	16.59	-0.009786535	-0.003484847	-0.007648286	0.003719646	0.0014821	0.052594861
2019-03-11	1175.7255	25489.26621	37.38277804	162.8431013	471.4353484	14.33	0.003870372	0.039007828	-0.006174843	0.013523246	-0.028191346	-0.146444862
2019-03-12	1190.7679	25659.13812	37.35454316	165.137627	477.7529607	13.77	0.012712989	0.00664234	-0.000755576	0.013992061	0.013311807	-0.039862929
2019-03-13	1191.7594	25849.114	37.5658761	165.6351753	472.6267202	13.41	0.00083231	0.007376556	0.005641546	0.003008401	-0.010787878	-0.026491615
2019-03-14	1189.5344	25729.2219	37.47259449	165.8546959	465.6131856	13.5	-0.001868733	-0.004648941	-0.002486236	0.001324449	-0.014950686	0.006688988
2019-03-15	1199.5465	25856.58694	37.86927331	167.9391672	471.371229	12.88	0.008381599	0.004937998	0.0105302	0.012489735	0.01229074	-0.047013965
2019-03-18	1217.441	26239.61373	37.96539596	169.6892978	483.1146077	13.1	0.014807546	0.014704861	0.00253506	0.010367291	0.024607953	0.01693651
2019-03-19	1219.4978	26374.73715	38.55424668	169.5560325	482.3277938	13.56	0.00168802	0.005136383	0.015391142	-0.000785657	-0.001629955	0.034512052
2019-03-20	1212.3464	25872.53127	38.93592177	169.741835	483.5203978	13.91	-0.005881479	-0.019224789	0.009851009	0.001095218	0.002469549	0.025483723
2019-03-22	1188.8997	24151.07441	39.1060839	168.3680214	484.3286425	16.48	-0.019529398	-0.068852969	0.00436079	-0.008126478	0.001670188	0.169539519
2019-03-25	1173.9488	24160.24196	39.16528803	166.9416674	474.8266711	16.33	-0.012655149	0.00037952	0.001512792	-0.008507733	-0.019813855	-0.009143617
2019-03-26	1180.5943	24663.41123	38.95592665	168.9195634	467.4660004	14.68	0.005644847	0.020612431	-0.005359924	0.011778191	-0.015623215	-0.106517884
2019-03-27	1171.9991	23334.02732	38.76493533	167.7094974	470.7705296	15.15	-0.007307033	-0.055408123	-0.004914812	-0.007189345	0.007044157	0.031514509
2019-03-28	1178.5499	23788.13478	38.5865232	169.0326362	465.4773281	14.43	0.005573861	0.019274222	-0.004613034	0.007858509	-0.011307386	-0.048691159
2019-03-29	1193.3265	24487.87342	38.53478022	170.4237857	482.3792855	13.71	0.012460001	0.028991115	-0.00134186	0.008196382	0.035667313	-0.051183879
2019-04-01	1206.074	24833.74699	38.94742696	170.6948464	494.7654369	13.4	0.010625671	0.014025461	0.010651494	0.001589246	0.025353081	-0.022870787
2019-04-02	1208.0741	24674.52015	38.64051876	172.5216127	495.1399243	13.36	0.001656982	-0.006432356	-0.007911275	0.010645081	0.000756613	-0.002989539
2019-04-03	1217.3889	24586.02763	38.67755366	172.3720602	502.1600245	13.74	0.007680881	-0.003592839	0.000957988	-0.000867238	0.014078445	0.028046119
2019-04-04	1213.8601	24880.66649	38.9095803	169.9412531	506.2874909	13.58	-0.002902872	0.011912757	0.005981078	-0.014202474	0.008185829	-0.011713165
2019-04-08	1219.312	25189.31315	39.14049218	168.8605103	505.8337716	13.18	0.004481318	0.012328768	0.005917036	-0.006379816	-0.000896571	-0.029897593
2019-04-09	1225.7902	24971.93724	39.33110736	170.5605145	505.5766448	14.28	0.005298932	-0.008667139	0.004858205	0.010017166	-0.000508452	0.080159428
2019-04-10	1226.4562	25025.6768	39.80727608	169.8317806	505.5582695	13.3	0.000543175	0.002149686	0.01203397	-0.004281736	-3.63459E-05	-0.071095922
2019-04-11	1217.6721	24678.27378	39.41236351	170.5139827	497.3497349	13.02	-0.007187951	-0.013979117	-0.00997015	0.004008882	-0.016369832	-0.021277398
2019-04-12	1214.859	24009.87539	39.74776045	170.7422515	497.897741	12.01	-0.002312901	-0.027458032	0.008473937	0.001337815	0.001101246	-0.080747001
2019-04-15	1212.5196	24035.67795	39.4487663	170.780704	496.3211589	12.32	-0.001927512	0.001074087	-0.007550724	0.000225183	-0.003171502	0.025484322
2019-04-16	1222.7442	24243.97584	39.84379013	171.779737	507.957233	12.18	0.008397168	0.00862886	0.009963788	0.005832757	0.023174042	-0.011428696
2019-04-18	1218.0772	24024.75678	40.04691532	171.6774959	507.633372	12.09	-0.003824127	-0.009083336	0.005085088	-0.000595364	-0.000637779	-0.007416598
2019-04-22	1212.853	24112.9987	40.41169352	169.2644553	502.1392952	12.42	-0.004298114	0.003666229	0.009067537	-0.014155377	-0.010881917	0.026929412
2019-04-23	1211.2639	24325.62574	40.56501427	168.3989456	498.607619	12.28	-0.001311076	0.008779292	0.003786791	-0.005126476	-0.00705811	-0.011336154
2019-04-24	1210.6444	23985.01779	40.42993795	169.9288409	499.1464869	13.14	-0.00051158	-0.014100975	-0.003335429	0.009043926	0.001080162	0.06768909
2019-04-25	1198.3911	24306.94074	40.02732112	167.7064815	484.9218041	13.25	-0.010172873	0.01333256	-0.0100083	-0.013164449	-0.028911964	0.008336539
2019-04-26	1204.6543	24456.42694	39.63734976	169.7696985	479.8841266	12.73	0.005212731	0.006131105	-0.009790399	0.012227486	-0.010442977	-0.04003614
2019-04-30	1206.3024	24424.16477	39.5617985	170.6415282	478.7735063	13.12	0.001367175	-0.00132004	-0.001907881	0.005122226	-0.002317033	0.030176371
2019-05-06	1179.6329	23979.36953	39.91480921	168.6905878	449.8998682	15.44	-0.022356525	-0.018379144	0.008883445	-0.011498834	-0.062202596	0.162823761
2019-05-07	1175.9356	23669.96765	39.26073314	167.2578162	452.7816677	19.32	-0.003139202	-0.012986801	-0.016522551	-0.008529764	0.006384997	0.224179284
2019-05-08	1169.6712	24299.48654	39.01506672	164.5684923	446.9960977	19.4	-0.005341402	0.026248163	-0.006276965	-0.016209581	-0.012860175	0.004132237
2019-05-10	1154.4638	23817.45041	38.55465462	162.74589	451.1243326	16.04	-0.01308669	-0.020036698	-0.011871063	-0.011136823	0.009193119	-0.190187464
2019-05-13	1140.4788	22996.6004	38.46267057	159.4421155	442.1902314	20.55	-0.01218782	-0.035072126	-0.00238866	-0.020509083	-0.020002806	0.247775339
2019-05-14	1132.3059	23147.52796	39.13728821	160.7539054	438.856763	18.06	-0.007192001	0.006541595	0.0173875	0.008193714	-0.007567098	-0.129161393
2019-05-15	1133.1245	22889.83711	39.11923565	159.9570461	447.425746	16.44	0.000722688	-0.011194974	-0.000461369	-0.00496934	0.019337514	-0.093982158
2019-05-16	1130.5881	22430.41485	39.80190874	161.9237467	449.999581	15.29	-0.002240921	-0.020275174	0.017300563	0.012220208	0.005736058	-0.07251837
2019-05-17	1121.403	22034.89875	39.9239155	163.6044984	436.5931834	15.96	-0.00815736	-0.01779034	0.003060661	0.010326395	-0.030244821	0.042886572
2019-05-20	1130.4731	22396.94785	39.78868282	170.8937465	434.7313042	16.31	0.008055638	0.01629719	-0.00339301	0.043590078	-0.004273682	0.021692825
2019-05-21	1135.4755	23154.02504	40.57340189	169.120366	440.689698	14.95	0.004415288	0.03324394	0.019530205	-0.010431312	0.013612846	-0.087067117
2019-05-22	1138.0509	23458.21255	40.88665142	169.4631805	438.7662042	14.75	0.002265556	0.013052016	0.007690913	0.002024993	-0.004374288	-0.013468217
2019-05-23	1118.6217	23181.93779	40.65179863	167.9177623	431.8589635	16.92	-0.01721976	-0.011847217	-0.005760557	-0.00916133	-0.015867645	0.137253271
2019-05-24	1127.9701	23221.75649	40.61385024	171.7542411	432.970241	15.85	0.008322343	0.001716187	-0.000933934	0.022590275	0.002569937	-0.065326854
2019-05-28	1139.5071	23935.42908	40.48455252	172.8756525	441.0151709	17.5	0.010176155	0.030270131	-0.003188665	0.00650794	0.018410278	0.099031381
2019-05-29	1137.2953	24164.59386	40.92306405	171.3284034	441.8259691	17.9	-0.001942901	0.009528749	0.010773335	-0.008990362	0.001836793	0.022599832
2019-05-30	1145.2613	24537.94597	40.97343333	172.2538684	440.6323753	17.3	0.006979921	0.015332236	0.001230072	0.005387165	-0.002705158	-0.034094211
2019-05-31	1147.7685	24624.48482	40.96833148	172.5306026	439.4160932	18.71	0.002186802	0.003520531	-0.000124524	0.001605259	-0.002764127	0.078351639
2019-06-03	1158.7991	24877.04615	41.7526467	176.0050822	438.2766376	18.86	0.009564588	0.010204271	0.018963478	0.019938244	-0.002596481	0.007985137
2019-06-04	1152.219	25158.31245	41.28292861	175.0346899	433.9158397	16.97	-0.005694562	0.01124282	-0.01131378	-0.005528688	-0.009999706	-0.105596198
2019-06-06	1146.8871	25102.61343	41.89296468	172.3148693	428.4498424	15.93	-0.004638246	-0.002216395	0.014668842	-0.015660744	-0.01267692	-0.063242955
2019-06-10	1160.2753	25128.70034	42.1680671	172.5351574	430.8013593	15.94	0.011605902	0.001038671	0.006545325	0.001277588	0.005473423	0.000627549
2019-06-11	1172.9377	25596.85471	42.4705866	173.56215	443.347468	15.99	0.010854152	0.018458848	0.007148526	0.005934722	0.028706714	0.003131853
2019-06-13	1163.0829	25704.91334	42.75479805	172.5577261	440.4225284	15.82	-0.008437304	0.004212673	0.006669668	-0.005803924	-0.006619257	-0.010688565
2019-06-14	1150.8511	25261.54599	42.38311409	170.5248547	435.953348	15.28	-0.010572397	-0.017398836	-0.008731394	-0.011850763	-0.01019932	-0.034730179
2019-06-17	1143.0699	25101.11334	42.43674786	167.8873742	436.7459743	15.35	-0.006784218	-0.006371117	0.001264651	-0.015587699	0.001816494	0.00457069
2019-06-18	1154.9099	25749.09727	42.93759047	168.6881219	437.0326593	15.15	0.010304794	0.025487368	0.011732995	0.004758215	0.000656196	-0.013114942
2019-06-19	1170.0175	25904.8063	42.88663127	168.7039229	442.6218974	14.33	0.012996374	0.006028954	-0.001187525	9.36655E-05	0.012707973	-0.05564529
2019-06-21	1188.6976	26668.57681	43.56097476	169.706569	457.3745893	15.4	0.015839548	0.029057451	0.015601523	0.005925638	0.032786825	0.072012268
2019-06-24	1190.4434	26696.22296	43.76163283	169.757079	458.1646002	15.26	0.001467589	0.001036119	0.004595795	0.000297587	0.001725783	-0.009132484
2019-06-25	1179.7597	26133.9295	43.77653614	171.195286	453.9876412	16.28	-0.009015069	-0.021287642	0.000340499	0.00843646	-0.009158533	0.064702335
2019-06-26	1184.3272	26195.07519	44.38597698	172.5018852	453.2783666	16.21	0.003864076	0.002336972	0.013825616	0.007603237	-0.001563543	-0.004309025
2019-06-27	1191.0502	26067.95466	44.25625276	172.6661145	456.3761464	15.82	0.005660589	-0.004864654	-0.002926919	0.000951591	0.006810919	-0.024353373
2019-06-28	1192.0628	26349.12185	43.87090532	172.1999618	454.12156	15.08	0.000849813	0.010728179	-0.008745315	-0.002703386	-0.004952436	-0.0479056
2019-07-01	1196.3286	26535.65855	44.4144804	173.456807	466.0952632	14.06	0.003572115	0.007054486	0.0123142	0.007272247	0.026025125	-0.070035476
2019-07-02	1202.7906	26089.87578	44.56189209	174.0453773	463.6648934	12.93	0.00538699	-0.016942096	0.003313505	0.003387437	-0.005227962	-0.083783694
2019-07-03	1204.733	26523.99407	44.66402537	174.5246165	458.9844614	12.57	0.001613609	0.016502422	0.00228932	0.002749746	-0.010145722	-0.02823717
2019-07-05	1207.3047	27247.83906	44.72069185	173.8302064	458.6599317	13.28	0.002132389	0.026924457	0.001267923	-0.003986803	-0.00070731	0.054946121
2019-07-08	1189.7951	27463.14434	44.39081468	169.9171931	446.4925717	13.96	-0.014609247	0.007870683	-0.007403728	-0.022767779	-0.026886282	0.049936953
2019-07-10	1192.9424	28072.65347	44.26732114	169.0458032	443.6338051	13.03	0.002641753	0.021951016	-0.002785838	-0.005141516	-0.006423305	-0.068941706
2019-07-11	1197.9678	28016.63736	43.7259008	170.8280689	445.1361309	12.93	0.004203761	-0.001997391	-0.012306111	0.010487903	0.003380689	-0.007704198
2019-07-12	1192.5806	27745.99856	44.09249076	169.7936706	446.0722218	12.39	-0.004507091	-0.009706891	0.008348868	-0.006073608	0.002100724	-0.042660497
2019-07-15	1196.8223	27710.27496	43.73885282	170.6340581	448.1776154	12.68	0.00355043	-0.001288352	-0.008052703	0.004937255	0.004708746	0.023136253
2019-07-17	1200.7469	27610.13691	43.1944712	171.3241233	446.4739904	13.97	0.003273819	-0.003620297	-0.012524282	0.004035968	-0.00380847	0.096886224
2019-07-18	1195.6856	27934.85301	42.93566934	169.8332663	441.6491856	13.53	-0.004224035	0.011692136	-0.006009572	-0.008740051	-0.010865277	-0.032002731
2019-07-19	1194.8826	27657.24636	42.98313189	167.3884376	445.2724854	14.45	-0.000671807	-0.009987353	0.001104823	-0.014500084	0.008170552	0.065784972
2019-07-22	1185.9561	27796.2029	42.69755323	166.1936834	439.4480787	13.53	-0.007498653	0.005011657	-0.00666614	-0.007163209	-0.013166849	-0.065784972
2019-07-23	1183.9896	27567.72822	42.88921775	165.9164749	441.5593558	12.61	-0.001659532	-0.008253604	0.004478843	-0.001669377	0.004792879	-0.070419292
2019-07-24	1185.7156	27696.52329	42.49885156	164.7202158	445.3545471	12.07	0.001456722	0.004661071	-0.009143406	-0.007236126	0.008558248	-0.043767115
2019-07-25	1185.4273	27124.2879	42.79440144	164.5665083	447.6450907	12.74	-0.000243174	-0.020877333	0.006930233	-0.000933579	0.00513001	0.054023615
2019-07-26	1183.3045	27245.46346	42.99873965	165.3820284	448.4030946	12.16	-0.001792352	0.00445747	0.004763518	0.004943327	0.001691882	-0.046594774
2019-07-29	1179.5265	27299.80214	43.21868104	164.1649673	446.8741883	12.83	-0.003197862	0.001992426	0.005102028	-0.007386301	-0.003415496	0.053634302
2019-07-30	1174.5314	27161.18954	43.05158924	162.4553962	449.3488167	13.94	-0.004243827	-0.005090355	-0.003873687	-0.010468341	0.005522364	0.082976227
2019-07-31	1168.6349	27044.60766	43.22402811	163.1464294	446.3324662	16.12	-0.005032944	-0.004301461	0.003997401	0.004244658	-0.006735347	0.145298332
2019-08-01	1158.0711	26669.61063	43.03911242	160.3470386	441.4554563	17.87	-0.009080539	-0.0139629	-0.004287253	-0.01730768	-0.010986991	0.103062592
2019-08-02	1135.9736	26506.00991	41.904001	159.4021175	432.9550109	17.61	-0.019265696	-0.006153242	-0.026727982	-0.005910407	-0.019443302	-0.014656407
2019-08-05	1101.463	25404.87551	40.98183388	154.974864	419.9247263	24.59	-0.030850784	-0.042430392	-0.022252419	-0.028167114	-0.03055835	0.333872934
2019-08-06	1101.8683	25772.87841	41.24765966	156.1773835	414.5370981	20.17	0.000367897	0.01438161	0.006465483	0.007729499	-0.012913001	-0.198143504
2019-08-07	1101.4021	25794.25553	41.02541294	154.7720474	411.4771951	19.49	-0.000423189	0.000829099	-0.005402673	-0.009039062	-0.007408872	-0.034294838
2019-08-08	1117.8811	26421.16175	41.42813689	157.5452743	415.429402	16.91	0.014851014	0.024013457	0.009768583	0.0177595	0.009559089	-0.141996351
2019-08-09	1115.9399	26422.45992	41.14408283	158.4823417	411.8088408	17.97	-0.001738009	4.91325E-05	-0.006880163	0.005930305	-0.008753426	0.060798538
2019-08-13	1095.7664	25998.40687	40.96245226	154.3270785	414.66294	17.52	-0.018242982	-0.016179141	-0.004424273	-0.026568942	0.006906734	-0.025360615
2019-08-14	1092.2203	25020.09184	40.19773878	156.2082892	419.2377658	22.1	-0.00324143	-0.038356086	-0.018845104	0.012116067	0.010972222	0.232234523
2019-08-16	1094.5578	24995.18658	39.68997142	156.7785846	420.1816632	18.47	0.002137849	-0.000995906	-0.012712198	0.003644217	0.00224893	-0.179429814
2019-08-19	1102.0248	24699.82618	40.12494678	156.2787864	428.3722859	16.88	0.006798769	-0.011887063	0.010899708	-0.003193016	0.019305495	-0.090018305
2019-08-20	1099.6427	24546.59591	40.12779207	154.9783935	427.4384665	17.5	-0.002163906	-0.006223021	7.09082E-05	-0.008355794	-0.002182304	0.036071392
2019-08-21	1103.1392	25142.70453	40.03878174	153.8746349	427.1576636	15.8	0.003174625	0.023994591	-0.002220635	-0.007147499	-0.000657159	-0.102190941
2019-08-22	1091.8188	24730.16988	40.37139882	150.9062918	426.3505456	16.68	-0.010315004	-0.016543825	0.008273056	-0.019479152	-0.001891296	0.054200457
2019-08-23	1092.7131	23909.9809	40.54794604	152.445127	428.1853826	19.87	0.000818757	-0.033727968	0.004363542	0.010145648	0.004294354	0.17500066
2019-08-26	1081.8297	23312.4456	40.51910994	154.844132	419.8348578	19.32	-0.010009912	-0.025308619	-0.000711414	0.015614303	-0.0196948	-0.028070228
2019-08-27	1086.8257	23409.58512	40.30936664	156.7778964	424.5633998	20.31	0.004607471	0.004158195	-0.005189848	0.01241112	0.011199908	0.049972547
2019-08-28	1084.1343	23629.20637	40.40563953	155.3274293	423.3913674	19.35	-0.002479457	0.009337946	0.002385503	-0.009294795	-0.002764377	-0.048420956
2019-08-29	1086.3676	24119.88147	40.86944214	154.4705981	424.0291923	17.88	0.002057866	0.020552953	0.01141328	-0.005531561	0.001505333	-0.07900965
2019-08-30	1099.4884	24439.27553	41.05107188	156.1556939	422.8933858	18.98	0.012005327	0.013155033	0.004434299	0.010849773	-0.002682198	0.059703023
2019-09-03	1082.1524	23930.67412	41.63996188	150.8755539	427.6150943	19.66	-0.01589296	-0.021030419	0.014243381	-0.034398197	0.011103374	0.035200322
2019-09-04	1103.0087	24535.92833	41.74976684	152.1680049	433.1694936	17.33	0.019089607	0.024977434	0.002633538	0.008529855	0.012905613	-0.126147011
2019-09-05	1113.4467	25025.2105	42.21130162	152.8242405	437.8752008	16.27	0.009418712	0.019745231	0.010994129	0.0043033	0.010804849	-0.063116182
2019-09-06	1122.851	25324.23795	42.35323862	154.3344947	441.7565322	15	0.008410647	0.011878222	0.003356895	0.009833784	0.008824958	-0.08127272
2019-09-09	1122.7449	25312.31509	42.22288217	155.1810567	444.7420826	15.27	-9.44961E-05	-0.000470919	-0.003082585	0.005470253	0.006735626	0.017839918
2019-09-11	1132.5927	25461.65206	43.04829055	155.7100555	442.8868732	14.61	0.008732939	0.00588244	0.019360216	0.003403116	-0.004180152	-0.044183893
2019-09-12	1139.0545	25776.32313	42.79229919	156.2056726	448.0489016	14.22	0.005689103	0.012282883	-0.005964361	0.003177894	0.01158801	-0.027056801
2019-09-16	1137.7423	25368.9618	43.96264373	155.5834335	449.2796105	14.67	-0.001152672	-0.015929912	0.026982106	-0.003991415	0.002743053	0.031155168
2019-09-17	1124.3715	25519.41944	44.19526471	152.5664779	439.6292176	14.44	-0.011821647	0.005913259	0.005277383	-0.019581716	-0.02171375	-0.015802459
2019-09-18	1128.0447	25514.88442	43.95731216	154.2058297	441.2567687	13.95	0.003261567	-0.000177724	-0.005398665	0.010687845	0.003695264	-0.034522625
2019-09-19	1116.4884	25208.78473	43.37751634	152.1080694	442.8778918	14.05	-0.010297377	-0.01206945	-0.013277735	-0.013697015	0.003667145	0.007142888
2019-09-20	1133.8532	25145.71538	43.54429079	161.0562442	444.2103281	15.32	0.015433341	-0.002505015	0.003837349	0.057162396	0.003004069	0.086536769
2019-09-23	1137.5383	25074.36199	43.62594697	165.5526411	437.6634413	14.91	0.003244798	-0.00284163	0.001873488	0.027535571	-0.014847946	-0.027127036
2019-09-24	1134.1009	24899.48224	43.07634807	165.4386011	440.0475931	17.05	-0.003026363	-0.00699888	-0.01267801	-0.000689082	0.005432671	0.134118075
2019-09-25	1123.3608	24981.10654	43.32857188	163.0180543	434.5803486	15.96	-0.009515272	0.003272791	0.005838198	-0.014739178	-0.012502038	-0.066064612
2019-09-26	1132.8281	25398.97748	43.19701872	165.2101977	430.4298402	16.07	0.008392343	0.016589116	-0.003040794	0.013357631	-0.009596512	0.006868588
2019-09-27	1129.248	25268.76443	42.89985192	165.4896261	430.9208298	17.22	-0.003165325	-0.005139891	-0.006903108	0.001689922	0.001140046	0.069117319
2019-09-30	1125.4371	25154.37189	42.64774371	163.8864248	426.0396985	16.24	-0.003380431	-0.004537311	-0.005894004	-0.009734854	-0.011391853	-0.058594164
2019-10-09	1112.444	24724.37303	41.82421933	160.7544156	429.9053432	18.64	-0.011612097	-0.017242195	-0.019498789	-0.019295825	0.009032521	0.137832475
2019-10-10	1115.251	24747.73468	41.80661038	159.702063	433.5350295	17.57	0.002520095	0.000944437	-0.000421111	-0.006567858	0.008407547	-0.059116907
2019-10-11	1130.4474	25289.69969	41.82890136	160.5774255	438.7103083	15.58	0.013533992	0.021663229	0.000533051	0.005466255	0.011866706	-0.120204862
2019-10-14	1134.0718	25279.10325	42.00100586	160.9278973	445.7206896	14.57	0.003201035	-0.00041909	0.004106046	0.002180194	0.015853194	-0.06702342
2019-10-15	1133.9254	25187.31108	42.1852181	161.4691486	442.5153066	13.54	-0.000129101	-0.003637757	0.004376311	0.003357672	-0.007217444	-0.073316353
2019-10-16	1138.3961	25274.57985	42.71042786	162.2040248	439.561834	13.68	0.003934924	0.003458802	0.012373225	0.004540861	-0.006696656	0.010286645
2019-10-17	1147.5633	25332.77931	42.71689551	164.6794306	440.6981181	13.79	0.008020483	0.00230004	0.000151419	0.015145784	0.002581703	0.00800878
2019-10-18	1148.8075	25313.34203	43.00454273	165.9675589	434.5403336	14.25	0.001083623	-0.000767572	0.006711234	0.007791602	-0.014071334	0.032813215
2019-10-22	1155.6045	26283.46836	43.94924138	165.6980874	437.2001863	14.46	0.005899136	0.037608552	0.021729608	-0.001624959	0.006102414	0.01462931
2019-10-23	1152.0658	26411.80559	44.34103995	165.9810482	435.6523601	14.01	-0.003066905	0.00487093	0.008875295	0.001706233	-0.003546596	-0.031614856
2019-10-24	1156.8087	26689.15581	45.09503963	165.2998481	435.6322856	13.71	0.004108414	0.010446242	0.016861597	-0.004112528	-4.60802E-05	-0.021645867
2019-10-25	1155.8156	26753.99203	44.99545882	165.4996101	437.8929516	12.65	-0.000858851	0.002426364	-0.002210685	0.001207753	0.005175972	-0.080468278
2019-10-29	1169.2305	26927.4366	45.19304838	168.5391398	438.0457921	13.2	0.011539598	0.006462018	0.004381709	0.018199168	0.000348975	0.042559614
2019-10-30	1168.1407	26978.45855	45.60643564	169.2318351	436.3912035	12.33	-0.000932501	0.001893001	0.009105561	0.004101574	-0.003784356	-0.068181512
2019-10-31	1170.079	26779.51696	45.30806251	169.7121018	435.8094175	13.22	0.001657928	-0.007401413	-0.006563842	0.002833902	-0.001334065	0.069695517
2019-11-01	1180.3094	27196.44823	45.94918369	170.2705595	440.1187604	12.3	0.00870534	0.015449082	0.014051086	0.003285216	0.009839569	-0.072131572
2019-11-05	1195.8112	27152.6024	46.06397466	170.5507142	447.9162977	13.1	0.013048176	-0.001613491	0.0024951	0.001643998	0.017561779	0.063012968
2019-11-06	1192.2717	26856.40428	47.1293954	170.5976044	445.9595617	12.62	-0.002964305	-0.010968581	0.022865729	0.000274896	-0.0043781	-0.037329373
2019-11-07	1197.6233	26776.60297	47.31301503	171.3812106	447.369268	12.73	0.004478531	-0.00297583	0.003888504	0.004582784	0.003156077	0.008678555
2019-11-08	1181.911	26021.22238	46.65305713	168.9758365	444.3534957	12.07	-0.013206389	-0.028616032	-0.014046958	-0.014134652	-0.006763949	-0.053238377
2019-11-11	1168.5055	26077.4473	46.46921755	168.4765703	434.8697348	12.69	-0.011407038	0.002158402	-0.003948353	-0.002959034	-0.021573881	0.050091247
2019-11-13	1153.9628	25395.06513	45.94756707	166.238901	433.4783047	13	-0.01252365	-0.026515984	-0.011289205	-0.013370775	-0.003204778	0.024135076
2019-11-14	1150.723	25475.01195	45.5203899	166.8471513	434.2162673	13.05	-0.002811491	0.003143179	-0.009340545	0.003652215	0.001700974	0.003838776
2019-11-18	1159.2831	25408.67684	45.77503479	167.2658385	434.299438	12.46	0.007411356	-0.002607325	0.005578495	0.002506262	0.000191524	-0.04626462
2019-11-19	1167.113	25157.23961	46.14111698	168.1789879	437.5072709	12.86	0.006731381	-0.009945011	0.00796561	0.005444422	0.007359079	0.031598205
2019-11-21	1157.3554	25588.97617	45.962828	168.4220639	432.9466126	13.13	-0.008395603	0.017015928	-0.003871478	0.001444298	-0.010478901	0.02077797
2019-11-22	1163.5496	25984.90999	46.17076265	167.8306185	429.4781918	12.34	0.005337758	0.015354344	0.004513772	-0.003517866	-0.00804346	-0.06205367
2019-11-25	1171.4936	25762.4697	46.38699359	170.0301395	432.7443715	11.87	0.006804183	-0.008597214	0.004672355	0.013020465	0.007576223	-0.03883181
2019-11-26	1163.9987	25157.29862	45.96063277	169.8891907	432.7009194	11.54	-0.006418283	-0.023770712	-0.009233889	-0.000829307	-0.000100416	-0.028194948
2019-11-27	1169.724	25284.10291	45.74932174	171.2327354	432.9302023	11.75	0.004906591	0.005027797	-0.004608254	0.007877252	0.000529747	0.01803398
2019-11-29	1156.0062	25625.22906	45.79324654	170.0261327	428.2586668	12.62	-0.01179669	0.013401522	0.000959659	-0.00707151	-0.010849145	0.071429617
2019-12-02	1160.254	25776.85409	45.58524509	169.9330027	427.9237374	14.91	0.003667813	0.005899585	-0.004552533	-0.000547889	-0.000782379	0.166749272
2019-12-03	1159.5645	25938.82157	44.76779119	168.8707312	428.2703996	15.96	-0.000594443	0.006263788	-0.018095157	-0.00627074	0.000809775	0.068053463
2019-12-04	1159.4985	26310.36185	45.22381474	170.0124005	427.6317403	14.8	-5.69195E-05	0.014222099	0.010134889	0.00673786	-0.001492366	-0.075458411
2019-12-05	1164.2697	26255.49332	45.16393851	170.250876	431.4328442	14.52	0.004106439	-0.002087612	-0.001324875	0.001401712	0.00884946	-0.019100171
2019-12-06	1170.4829	26597.83389	45.8956177	168.773897	434.0295892	13.62	0.005322375	0.012954543	0.01607069	-0.008713159	0.006000845	-0.063987709
2019-12-09	1174.2151	26741.5012	46.21938683	169.3226746	433.8320849	15.86	0.003183526	0.005386931	0.007029701	0.00324628	-0.000455152	0.152260915
2019-12-10	1170.8819	26716.88152	46.01691032	168.4342442	434.2897197	15.68	-0.002842699	-0.000921078	-0.004390394	-0.00526078	0.00105431	-0.011414201
2019-12-11	1182.369	26965.70352	46.46831963	169.4897384	435.3173225	14.99	0.009762827	0.009270186	0.009761838	0.006246953	0.002363374	-0.045002703
2019-12-12	1194.2828	27306.51513	46.92591713	170.2369295	434.1465316	13.94	0.010025785	0.012559505	0.009799345	0.004398785	-0.002693135	-0.072620907
2019-12-13	1211.4996	27491.05163	47.39575837	172.1828586	446.0565556	12.63	0.014313093	0.006735233	0.009962612	0.011365874	0.027063643	-0.098687469
2019-12-16	1210.0465	27426.84445	48.05673142	171.1197441	446.7289801	12.14	-0.001200142	-0.002338298	0.013849479	-0.006193474	0.001506352	-0.039569151
2019-12-17	1227.4434	27680.57713	48.006328	172.6221441	452.6829645	12.29	0.014274681	0.009208722	-0.001049382	0.008741498	0.013239921	0.012280138
2019-12-18	1236.0337	28194.51227	48.35749673	173.3465223	451.7514936	12.58	0.006974154	0.018396378	0.007288426	0.004187543	-0.002059787	0.023322328
2019-12-19	1235.2215	28336.51243	48.07032569	173.6341994	450.9745835	12.5	-0.000657318	0.005023806	-0.005956204	0.001658174	-0.001721254	-0.006379607
2019-12-20	1233.5058	28233.9432	48.23304008	173.6589516	449.3066334	12.51	-0.001389947	-0.003626251	0.003379208	0.000142544	-0.003705402	0.00079968
2019-12-23	1238.7401	28429.91854	48.61321869	173.3234589	442.7538889	12.61	0.004234456	0.006917147	0.007851218	-0.001933774	-0.01469152	0.007961825
2019-12-26	1236.784	28869.20538	49.1225995	171.6208885	449.6803223	12.65	-0.001580353	0.015333409	0.01042372	-0.009871646	0.015522875	0.003167065
2019-12-27	1247.3118	28744.01362	49.38624781	172.8836141	450.0792042	13.43	0.008476213	-0.004345946	0.005352797	0.00733071	0.000886641	0.059833795
2019-12-30	1250.5782	28693.26618	49.10198851	173.1966412	455.9161327	14.82	0.002615329	-0.001767056	-0.005772468	0.001808986	0.012885296	0.098486609
2020-01-03	1256.9547	29049.74456	49.69445463	171.7653802	463.4812926	14.02	0.005085886	0.012347223	0.011993817	-0.008298126	0.01645715	-0.055492738
2020-01-06	1241.8887	28822.45074	49.73483863	168.0903858	463.3698995	13.85	-0.012058525	-0.007855067	0.000812316	-0.021627632	-0.000240369	-0.012199649
2020-01-08	1239.5864	28583.6952	50.23866946	169.1666772	462.7552776	13.45	-0.00185559	-0.008318166	0.010079372	0.006382639	-0.001327298	-0.029306127
2020-01-09	1259.736	28459.56408	50.36822134	172.9009714	467.8194489	12.54	0.0161244	-0.004352182	0.002575409	0.021834526	0.010884072	-0.070055571
2020-01-10	1263.9243	28349.96318	51.01185616	174.2010671	468.0766629	12.56	0.003319229	-0.003858544	0.012697632	0.007491179	0.000549664	0.001593626
2020-01-13	1274.2324	28403.93163	51.44507633	175.5437124	473.5743306	12.32	0.008122553	0.001901842	0.00845668	0.007677895	0.011676789	-0.019293203
2020-01-14	1272.2559	28386.19691	51.35198548	176.0327369	472.7694728	12.39	-0.001552334	-0.000624571	-0.001811158	0.002781897	-0.001700984	0.005665738
2020-01-15	1267.3125	27971.44333	51.00840199	175.9788378	470.0661368	12.42	-0.003893107	-0.014718894	-0.006713237	-0.000306235	-0.005734496	0.002418381
2020-01-16	1270.5214	27971.19335	51.39322968	175.8171841	468.2178182	12.32	0.002528851	-8.93701E-06	0.007516081	-0.00091902	-0.00393979	-0.008084118
2020-01-17	1278.1587	28321.05464	51.92319561	175.4500051	469.8479295	12.1	0.005993159	0.012430337	0.010259174	-0.002090597	0.003475477	-0.018018506
2020-01-21	1243.5643	27856.04723	52.21181348	172.5831132	463.2575615	12.85	-0.027438835	-0.01655543	0.005543162	-0.016475195	-0.0141259	0.060138359
2020-01-22	1256.194	28265.13871	51.32341339	171.9559823	464.6615402	12.91	0.010104823	0.014579119	-0.017161732	-0.003640409	0.003026082	0.004658394
2020-01-23	1247.8667	28691.91051	50.80028398	172.6528657	449.847409	12.98	-0.006651061	0.014986022	-0.010245105	0.004044495	-0.032400836	0.005407506
2020-02-03	1185.0196	26989.36005	48.63656881	165.5666392	410.0033843	17.97	-0.051676139	-0.061172503	-0.043526252	-0.041909254	-0.09274302	0.32529399
2020-02-04	1208.6205	27268.08957	48.4688409	169.7090253	416.8579569	16.05	0.019720312	0.010274422	-0.003454557	0.024711587	0.016580119	-0.112994851
2020-02-05	1215.8642	27335.50158	49.09417948	171.6278556	423.5216937	15.15	0.005975473	0.002469143	0.012819348	0.011243148	0.015859205	-0.057708318
2020-02-06	1228.3596	27120.11348	49.01811182	172.5086334	431.0463564	14.96	0.010224521	-0.007910634	-0.001550625	0.005118781	0.017610902	-0.012620559
2020-02-07	1219.9429	26413.36568	49.16788354	171.4621448	430.9377364	15.47	-0.006875566	-0.02640549	0.003050778	-0.006084772	-0.000252023	0.033522692
2020-02-10	1213.4539	26062.76625	48.24820393	170.8448255	433.7550602	15.04	-0.005333298	-0.013362442	-0.018882034	-0.003606821	0.006516381	-0.028189346
2020-02-11	1229.1429	26740.20396	48.57364185	171.8214625	435.9922234	15.18	0.012846341	0.025660484	0.006722432	0.005700238	0.00514441	0.009265453
2020-02-12	1237.7704	26906.37871	48.82437567	172.8597445	440.0302913	13.74	0.006994599	0.006195186	0.005148655	0.006024611	0.009219161	-0.099667485
2020-02-13	1236.3058	26658.92223	49.32907196	172.6068177	436.0691975	14.15	-0.001183957	-0.009239498	0.010283913	-0.001464262	-0.009042628	0.029403337
2020-02-14	1232.5959	26501.55468	48.69185681	171.1751464	437.4736767	13.68	-0.003005306	-0.005920489	-0.013001797	-0.008328998	0.003215596	-0.033779712
2020-02-18	1223.1289	26451.01914	48.55667091	169.0938137	446.7413179	14.83	-0.007710186	-0.00190871	-0.002780217	-0.012233609	0.020963183	0.080717244
2020-02-19	1234.3103	26647.81933	48.84083061	171.271336	445.7927544	14.38	0.009100105	0.007412633	0.005835068	0.012795388	-0.002125552	-0.030813804
2020-02-20	1228.2093	26119.49852	49.06943771	170.508935	452.0843851	15.56	-0.004955098	-0.020025216	0.004669735	-0.004461359	0.014014687	0.078865166
2020-02-26	1176.6209	23834.045	46.47812043	164.551027	446.1075198	27.56	-0.042910569	-0.091567084	-0.054254718	-0.035566983	-0.013308856	0.571661927
2020-02-27	1168.238	23007.42611	44.50461478	163.9874499	447.4369105	39.16	-0.007150056	-0.035297983	-0.043388787	-0.003430817	0.002975547	0.351290372
2020-02-28	1134.1861	23157.47155	42.44921102	156.6740557	432.1904154	40.11	-0.02958133	0.006500435	-0.04728456	-0.045622331	-0.034669278	0.023969862
2020-03-02	1146.1572	23724.5867	41.28575672	154.6519756	446.972146	33.42	0.01049948	0.02419445	-0.02779076	-0.012990295	0.033630012	-0.182471157
2020-03-03	1151.0979	23515.40553	42.5370209	156.0583569	449.4818125	36.82	0.004301401	-0.008856163	0.02985721	0.009052746	0.005599112	0.096886653
2020-03-04	1150.6636	23693.34217	42.56250028	155.2381292	455.9058051	31.99	-0.000377363	0.007538327	0.000598814	-0.005269765	0.014190829	-0.140617822
2020-03-05	1148.8114	22126.49121	42.62663745	155.2083397	464.18142	39.62	-0.001610977	-0.0684185	0.00150576	-0.000191914	0.017989247	0.213910687
2020-03-06	1118.326	21094.53461	41.08927347	150.8055804	459.1467536	41.94	-0.026894918	-0.047761604	-0.036732249	-0.028776881	-0.010905584	0.056905984
2020-03-11	1048.2495	18224.27089	34.61333393	143.5704675	447.509549	53.9	-0.064711294	-0.146259713	-0.17150812	-0.049165483	-0.025672008	0.250890452
2020-03-12	966.4535	14864.63577	31.99014999	130.5410433	436.5697681	75.47	-0.081243723	-0.203769317	-0.078810939	-0.095138292	-0.024749678	0.336604748
2020-03-13	993.9506	17457.8819	31.29084636	136.3003743	433.0543971	57.83	0.028054321	0.160806278	-0.022102436	0.043173399	-0.008084849	-0.266227554
2020-03-16	916.0467	14386.82974	30.97357224	125.531155	416.2186838	82.69	-0.081620161	-0.193478045	-0.010191274	-0.08230711	-0.039652544	0.357591004
2020-03-17	915.5956	14777.88582	30.01286994	122.5930864	414.9309566	75.91	-0.000492563	0.026818675	-0.031508045	-0.023683344	-0.003098668	-0.085550248
2020-03-18	858.7644	13089.9636	28.59184513	116.0026441	406.4429548	76.45	-0.064080171	-0.121286063	-0.048504746	-0.055257646	-0.02066855	0.007088504
2020-03-19	844.8234	13283.65782	29.47297803	111.6666856	397.9697031	72	-0.016367001	0.014688745	0.030352303	-0.038094572	-0.021067707	-0.059970813
2020-03-20	888.6963	13348.59736	29.08803972	117.7889758	405.7706899	66.04	0.050627946	0.004876768	-0.013146761	0.05337627	0.019412317	-0.0864055
2020-03-23	822.1939	12513.33524	28.87270435	101.3510485	393.5188125	61.59	-0.077779302	-0.064616418	-0.007430421	-0.150304465	-0.030659322	-0.069761099
2020-03-24	866.52	13750.60146	29.87048954	103.9747301	404.1148096	61.67	0.052508935	0.094287671	0.033974358	0.025557672	0.026570145	0.001298069
2020-03-25	910.5386	14783.26135	31.1060466	109.8187903	410.7091783	63.95	0.049551102	0.072412985	0.040531204	0.054683757	0.016186349	0.036303939
2020-03-26	927.882	15539.75643	32.00771794	116.1783134	409.6239567	61	0.018868277	0.04990612	0.028574835	0.056294549	-0.002645809	-0.047227664
2020-03-27	919.3256	14367.93723	30.50101433	115.8645435	409.4033886	65.54	-0.009264212	-0.078402528	-0.04821712	-0.002704415	-0.00053861	0.071786779
2020-03-30	901.6888	14467.53891	31.30415206	111.0707547	405.5204801	57.08	-0.019370908	0.006908301	0.025990803	-0.042254352	-0.009529572	-0.138206851
2020-03-31	918.5316	14046.58356	32.27491718	115.3922923	405.9690135	53.54	0.018506859	-0.029528241	0.030539628	0.038170133	0.001105457	-0.064024755
2020-04-01	894.3523	13542.87568	31.82208214	109.9370151	403.5801566	57.06	-0.026676539	-0.036518574	-0.014129915	-0.048429949	-0.005901714	0.063674308
2020-04-03	889.6647	13121.77982	33.09079214	108.0939927	408.4953288	46.8	-0.005255119	-0.031587198	0.039094605	-0.01690646	0.012105358	-0.198220143
2020-04-07	943.8281	14624.06443	34.4827857	118.2380015	418.9693928	46.7	0.059099402	0.108394989	0.041205174	0.089698404	0.02531739	-0.002139038
2020-04-08	941.0493	15085.30698	35.38691936	117.0265977	417.541131	43.35	-0.002948523	0.031052802	0.025882008	-0.010298315	-0.003414812	-0.074437461
2020-04-09	962.4602	15298.94832	35.66697778	121.6444858	419.5478842	41.67	0.022497185	0.014062866	0.007883026	0.0387015	0.004794608	-0.039525258
2020-04-13	956.3557	15213.1028	35.64469875	120.2665773	413.1906701	41.17	-0.0063628	-0.005627006	-0.000624835	-0.011391983	-0.015268508	-0.01207161
2020-04-15	950.8699	14993.81086	34.08497579	119.3148749	417.182314	40.84	-0.005752665	-0.014519576	-0.044743739	-0.00794475	0.009614173	-0.008047842
2020-04-16	952.1898	14856.96147	34.11879617	119.6320707	417.9542737	40.11	0.001387135	-0.009168965	0.000991745	0.002654949	0.001848703	-0.018036314
2020-04-17	968.8597	15025.73521	33.92993619	123.6086399	420.5554756	38.15	0.017355428	0.01129587	-0.005550742	0.032699489	0.006204365	-0.050099922
2020-04-20	969.2137	14947.33694	34.16053478	123.3369247	422.6463073	43.83	0.000365311	-0.005231259	0.006773326	-0.002200609	0.004959278	0.138792757
2020-04-22	962.0929	14985.35584	33.74689533	122.4607683	420.8625002	41.98	-0.007374109	0.002540294	-0.012182601	-0.007129116	-0.004229499	-0.0431252
2020-04-23	966.2847	14628.61707	33.74034288	124.7140986	420.2236458	41.38	0.004347496	-0.024093763	-0.000194183	0.018233187	-0.001519118	-0.014395642
2020-04-24	943.0713	13331.19967	34.101745	122.2542797	415.7990959	35.93	-0.024316622	-0.092872556	0.010654317	-0.019920771	-0.010584858	-0.141225071
2020-04-27	963.8181	13883.1692	34.40895762	124.2845234	416.6376902	33.29	0.021760694	0.04057013	0.00896837	0.016470345	0.002014795	-0.07631555
2020-04-28	979.9215	14603.48958	35.06550687	125.8107036	416.1541726	33.57	0.016569883	0.050583255	0.018901011	0.012204944	-0.001161197	0.008375759
2020-04-29	997.32	15320.29178	35.71300218	128.3607461	418.0270506	31.23	0.017599215	0.047917697	0.018296892	0.020066204	0.004490346	-0.07225364
2020-04-30	1001.9457	14835.14659	35.96935244	133.3586295	425.2458261	34.15	0.004627407	-0.032179075	0.007152426	0.038197333	0.017121271	0.089383415
2020-05-06	964.7927	13950.8549	36.19185907	124.289431	424.9902236	34.12	-0.037785829	-0.061458346	0.006166951	-0.070428995	-0.000601251	-0.000878863
2020-05-07	955.477	13385.177	35.60811605	123.3197201	424.6230046	31.44	-0.009702567	-0.041392889	-0.016260615	-0.007832633	-0.000864438	-0.081802755
2020-05-08	973.0051	13922.52385	35.64031955	124.4706258	428.8894031	27.98	0.018178631	0.039360049	0.000903978	0.009289417	0.009997357	-0.116590998
2020-05-12	970.9487	13491.32883	35.76486514	124.7213493	427.779598	33.04	-0.002115689	-0.031460779	0.003488422	0.002012293	-0.002590979	0.166228979
2020-05-13	974.0026	13177.48522	35.47443506	126.870905	428.4892316	35.28	0.003140338	-0.023537462	-0.008153693	0.01708803	0.001657502	0.065597282
2020-05-14	965.0413	13308.42864	35.20308663	123.4469252	423.5981147	32.61	-0.009243075	0.009887859	-0.007678531	-0.027358765	-0.011480444	-0.078697241
2020-05-15	962.1604	13319.92924	35.08612224	122.7536042	422.9758449	31.89	-0.002989726	0.000863786	-0.003328093	-0.00563218	-0.00147009	-0.022326509
2020-05-18	964.0326	14152.25023	36.80387839	118.7381361	423.6037947	29.3	0.001943939	0.060612286	0.047797556	-0.033258597	0.001483499	-0.084704965
2020-05-19	974.6519	14112.58805	37.15713115	119.739833	427.5162925	30.53	0.01095527	-0.00280647	0.009552478	0.008400799	0.009193827	0.041122291
2020-05-20	986.5219	14275.33573	38.27491511	122.3122191	425.7047937	27.99	0.012105143	0.011466105	0.029639015	0.021255618	-0.004246265	-0.086862503
2020-05-21	988.0572	14822.03121	37.58282288	123.1694851	423.1059153	29.53	0.001555066	0.037581395	-0.018247616	0.006984386	-0.006123595	0.053559392
2020-05-22	957.4639	14725.06227	38.20117309	121.6164436	413.3768673	28.16	-0.031452573	-0.006563711	0.016319117	-0.012689147	-0.02326285	-0.047504164
2020-05-26	985.745	15914.81268	38.46628732	122.0170873	418.3575098	28.01	0.029109682	0.077699332	0.006915979	0.003288907	0.011976665	-0.005340942
2020-05-27	992.2039	16597.07675	38.52950768	125.0553854	415.3431039	27.62	0.00653093	0.04197629	0.001642177	0.024595628	-0.007231419	-0.014021441
2020-05-28	990.0397	16281.99131	39.11966059	127.3425763	417.0320371	28.59	-0.002183587	-0.019166911	0.015200788	0.018124184	0.004058111	0.034516858
2020-05-29	994.6857	16108.10726	38.46390778	129.2247379	419.0383766	27.51	0.004681765	-0.010736968	-0.016904828	0.014672137	0.00479946	-0.038507431
2020-06-01	1024.5442	16522.50354	38.87155133	132.3834049	428.2258829	28.23	0.029576302	0.025400601	0.010542313	0.024149252	0.021688313	0.025835667
2020-06-02	1042.1019	17309.85589	40.11553347	134.8202222	430.8694287	26.84	0.0169919	0.046552741	0.031500973	0.018239909	0.006154274	-0.05049193
2020-06-03	1060.5761	18411.52575	41.0401968	135.382287	430.9329706	25.66	0.01757252	0.061700824	0.022788369	0.004160329	0.000147463	-0.044959953
2020-06-04	1059.4487	18384.06873	40.47713462	135.0815947	429.953134	25.81	-0.001063573	-0.001492408	-0.013814759	-0.002223531	-0.002276345	0.005828655
2020-06-05	1072.1927	19014.11637	40.46563723	136.6023818	433.1859369	24.52	0.011957125	0.03369721	-0.000284087	0.011195382	0.007490839	-0.051272903
2020-06-08	1076.4925	19794.97851	40.74344437	136.9792817	435.2690483	25.81	0.004002267	0.040246625	0.006841802	0.002755303	0.00479729	0.051272903
2020-06-09	1077.6894	19722.45892	40.92820766	135.4516109	437.3047808	27.57	0.001111234	-0.003670262	0.004524547	-0.011215225	0.004666049	0.065966211
2020-06-10	1080.6671	19366.75053	40.55624722	136.2793936	437.069116	27.57	0.002759231	-0.018200328	-0.009129668	0.006092682	-0.000539048	0
2020-06-15	1033.6139	17805.61295	39.337171	131.6480283	426.9548313	34.4	-0.044517234	-0.084043964	-0.030519932	-0.034575234	-0.023413117	0.221328339
2020-06-16	1055.2251	18238.59639	39.04112508	132.6943494	434.144821	33.67	0.020692807	0.024026288	-0.007554319	0.00791645	0.016699941	-0.021449331
2020-06-17	1058.6382	18201.0439	39.28323613	132.2066288	434.2140475	33.47	0.003229256	-0.00206108	0.006182287	-0.00368229	0.000159442	-0.005957718
2020-06-18	1066.1131	17979.09661	39.20903483	134.3678397	434.6445449	32.94	0.007036052	-0.012269166	-0.001890666	0.016215043	0.000990949	-0.01596179
2020-06-19	1075.6242	18063.35222	39.62581516	136.6937828	439.5368765	35.12	0.008881727	0.004675363	0.010573603	0.017162151	0.01119306	0.064083044
2020-06-22	1081.1702	18255.55024	39.71813576	138.019255	439.2143462	31.77	0.005142829	0.01058401	0.0023271	0.009649942	-0.000734065	-0.10024832
2020-06-23	1102.6368	18563.14263	40.18176977	141.2239687	440.8187289	31.37	0.019660429	0.016708879	0.011605501	0.022953856	0.003646191	-0.012670426
2020-06-29	1076.5715	17594.20543	40.04070686	139.0347162	438.7189266	31.78	-0.023922948	-0.053608425	-0.003516796	-0.015623402	-0.004774796	0.012985139
2020-06-30	1076.2444	17359.57412	39.21585446	138.7703253	442.2226593	30.43	-0.000303881	-0.013425434	-0.020815493	-0.001903428	0.00795456	-0.043408197
2020-07-02	1113.6164	18148.97878	39.59026878	143.3742379	458.3924103	27.68	0.034135164	0.044470117	0.009502235	0.032638029	0.035912099	-0.094718833
2020-07-06	1160.7531	18638.55167	40.21537619	146.4243711	497.662593	27.94	0.041456281	0.026617813	0.015666065	0.021050797	0.082196715	0.009349223
2020-07-07	1150.1332	18336.49817	39.60154694	146.4707895	499.3052658	29.43	-0.009191257	-0.016338597	-0.015381233	0.000316963	0.003295341	0.051955208
2020-07-08	1168.1171	18655.89858	39.01560025	144.9451438	508.6008677	28.08	0.015515374	0.017268865	-0.014906609	-0.010470667	0.018445895	-0.046956983
2020-07-09	1182.3002	18718.32563	39.05828218	146.2028484	517.7652776	29.26	0.012068727	0.00334065	0.001093373	0.008639678	0.017858448	0.041163816
2020-07-10	1166.6094	18719.58194	39.51664786	145.1309358	506.4878933	27.29	-0.01336027	6.71143E-05	0.011667102	-0.00735869	-0.022021587	-0.069701061
2020-07-13	1167.8628	18453.91246	38.84315273	145.6241008	515.560336	32.19	0.001073819	-0.014293733	-0.017190236	0.003392309	0.01775392	0.165135511
2020-07-14	1144.7651	18502.39108	38.79323627	142.8113032	510.1595636	29.52	-0.019975949	0.002623566	-0.001285904	-0.019504449	-0.010530794	-0.086587846
2020-07-15	1155.3597	19030.53769	38.63358054	143.3591588	504.1657026	27.76	0.009212261	0.028144964	-0.004124048	0.003828881	-0.011818558	-0.061471864
2020-07-16	1128.0026	18775.00047	38.98330221	144.6420772	480.9009578	28	-0.023963266	-0.013518713	0.009011546	0.008909176	-0.047243649	0.008608375
2020-07-17	1145.0642	19228.93266	38.954809	147.3467653	481.3971731	25.68	0.015012247	0.023889831	-0.000731175	0.018526499	0.001031313	-0.086492031
2020-07-20	1158.397	19470.90729	39.07526993	149.182738	497.1426381	24.46	0.011576448	0.012505364	0.003087554	0.012383228	0.03218433	-0.048673349
2020-07-21	1188.8195	19952.13083	39.26625979	151.2308638	497.9994115	24.84	0.025923645	0.024414528	0.004875836	0.013635585	0.001721912	0.015416127
2020-07-22	1173.5548	20405.72317	39.94332561	150.9435056	499.3840159	24.32	-0.012923365	0.022479463	0.017095969	-0.001901937	0.002776475	-0.0211562
2020-07-23	1181.3469	19807.39486	40.28629106	151.4565262	497.4376697	26.08	0.006617795	-0.029760063	0.008549649	0.003392996	-0.003905109	0.06986968
2020-07-24	1156.5919	19634.76977	40.34665953	150.9730873	477.5055183	25.84	-0.021177565	-0.008753383	0.001497365	-0.003197037	-0.040894545	-0.009245058
2020-07-27	1155.3264	20135.89022	40.29308327	150.2874074	479.7945896	24.74	-0.001094762	0.025201843	-0.001328781	-0.004552081	0.004782357	-0.043502312
2020-07-28	1170.5327	20108.36907	40.44771949	152.1283749	483.2089029	25.44	0.013076043	-0.001367706	0.00383044	0.012175226	0.007090997	0.027901372
2020-07-29	1175.4922	20548.9512	40.57892424	151.2300913	493.3633033	24.1	0.004228009	0.021673803	0.003238561	-0.005922276	0.020796755	-0.054110898
2020-07-30	1167.3625	20258.65262	39.90638861	149.9762974	491.9222376	24.76	-0.006940023	-0.014227911	-0.016712398	-0.008325196	-0.002925176	0.027017607
2020-07-31	1161.2999	19779.40419	39.68700972	150.0183466	497.425714	24.46	-0.005206949	-0.023940788	-0.005512504	0.000280333	0.011125577	-0.012190318
2020-08-03	1157.3668	19375.55773	39.90365824	147.0196427	505.4316338	24.28	-0.003392556	-0.020628843	0.005444082	-0.020191396	0.015966558	-0.007386164
2020-08-04	1173.7121	18980.58546	39.65096428	149.67876	506.0912146	23.76	0.014024037	-0.020595722	-0.006352737	0.017925196	0.001304134	-0.021649472
2020-08-05	1186.0247	19485.8995	40.784349	150.3100402	510.0598542	22.99	0.010435665	0.026274463	0.028183137	0.004208698	0.007811161	-0.032944156
2020-08-06	1187.745	19488.96459	40.7815984	151.3706577	510.6353035	22.65	0.001449425	0.000157285	-6.74448E-05	0.00703142	0.001127564	-0.014899487
2020-08-07	1169.9879	18953.88573	40.6949919	151.4759331	505.1638177	22.21	-0.015063145	-0.027839425	-0.002125924	0.000695239	-0.010772875	-0.019617214
2020-08-10	1163.0925	19181.24977	40.20744837	152.6303067	508.0950267	22.13	-0.005911001	0.011924265	-0.012052774	0.007591946	0.005785722	-0.003608484
2020-08-11	1170.0371	18822.88788	40.74049475	153.8386774	503.9957041	24.03	0.005953052	-0.018859658	0.013170294	0.007885803	-0.008100746	0.082368896
2020-08-12	1167.0704	18720.7212	41.74843682	153.1783407	500.9148632	22.28	-0.002538781	-0.005442574	0.024439454	-0.004301636	-0.006131592	-0.075613635
2020-08-13	1166.9545	18673.66817	42.06234442	153.1018966	501.1394641	22.13	-9.93134E-05	-0.002516584	0.007490899	-0.000499178	0.000448281	-0.006755261
2020-08-14	1166.0862	18821.78871	41.5993381	151.388613	506.7640884	22.05	-0.000744351	0.00790076	-0.011068653	-0.011253564	0.011161153	-0.003621552
2020-08-17	1166.8315	18276.39924	41.69133123	152.3945687	519.3724751	21.35	0.000638942	-0.029404604	0.002208967	0.006622877	0.024575718	-0.032260862
2020-08-18	1182.7663	18674.13459	41.80896727	154.6129645	522.6370638	21.51	0.013564061	0.021528821	0.002817621	0.014451987	0.006265968	0.007466204
2020-08-19	1175.3473	18369.43701	41.62403091	154.5066713	516.8832659	22.54	-0.006292338	-0.016451138	-0.004433178	-0.000687716	-0.011070215	0.046773565
2020-08-20	1162.8915	17956.69032	40.87551475	152.8521103	509.6287591	22.72	-0.010654102	-0.022725486	-0.018146444	-0.010766421	-0.01413452	0.007954085
2020-08-21	1172.9455	18109.07583	40.606823	153.9318694	511.8016631	22.54	0.008608531	0.008450474	-0.006595116	0.007039243	0.004254636	-0.007954085
2020-08-24	1195.4423	18283.48912	40.88291617	156.8291369	513.3121371	22.37	0.018998136	0.009585179	0.006776172	0.018646815	0.002946941	-0.007570733
2020-08-25	1191.0084	18237.24685	40.70297131	156.5781106	511.4545186	22.03	-0.003715899	-0.002532386	-0.004411183	-0.001601918	-0.003625451	-0.015315615
2020-08-26	1193.04	18073.41092	40.95911296	157.3564336	506.2906186	23.27	0.001704328	-0.009024185	0.006273229	0.004958515	-0.010147814	0.054759816
2020-08-27	1199.1548	17983.60052	39.87415589	158.4151431	509.7355877	24.47	0.005112304	-0.004981588	-0.026845932	0.006705565	0.006781286	0.0502829
2020-08-28	1206.1794	18681.49279	39.61127342	161.095855	519.9789574	22.96	0.005840868	0.038073083	-0.006614632	0.016780485	0.019896208	-0.063694306
2020-08-31	1179.2911	18162.88613	39.74104413	156.9283079	520.0556567	26.41	-0.022544348	-0.028153055	0.003270751	-0.026210497	0.000147494	0.139989155
2020-09-01	1201.6451	19015.36414	40.30952294	158.8959589	524.2197738	26.12	0.018778039	0.045867003	0.014203231	0.012460578	0.007975174	-0.011041422
2020-09-02	1205.3273	18964.44415	40.17808001	159.2978509	522.6947126	26.57	0.003059614	-0.002681426	-0.003266169	0.002526084	-0.002913442	0.017081455
2020-09-03	1194.7745	18976.81815	39.69628534	158.6193579	518.6608306	33.6	-0.008793684	0.000652271	-0.012063958	-0.004268369	-0.007747406	0.234743307
2020-09-04	1184.3784	19158.24203	38.71243441	156.6348299	514.0859899	30.75	-0.008739385	0.009514879	-0.025096764	-0.012590185	-0.008859617	-0.088636073
2020-09-08	1164.8007	18633.09992	38.21605747	154.7083972	507.8497639	31.46	-0.016668081	-0.027793451	-0.012905071	-0.012375135	-0.012204884	0.022826903
2020-09-09	1161.6521	19104.13798	37.86071125	154.9399472	498.3401153	28.81	-0.002706783	0.024965395	-0.009341848	0.001495568	-0.018902857	-0.087994349
2020-09-10	1161.6078	18671.63962	38.08992353	157.4164578	495.8120907	29.71	-3.81361E-05	-0.022899185	0.006035841	0.015857286	-0.005085801	0.03076114
2020-09-11	1169.503	18611.42079	38.53581614	157.4722942	499.8005225	26.87	0.006773792	-0.003230362	0.011638325	0.000354642	0.008012058	-0.100473267
2020-09-14	1180.7725	18926.50573	39.10262573	157.2713546	503.916818	25.85	0.009590013	0.016787946	0.014601521	-0.001276846	0.008202147	-0.038699822
2020-09-15	1186.918	19022.83736	39.89276556	158.335124	510.101201	25.59	0.005191146	0.005076865	0.020005374	0.006741138	0.012197929	-0.010108951
2020-09-16	1193.564	18975.36218	39.56740667	159.5748842	509.1715935	26.04	0.005583758	-0.002498813	-0.008189278	0.007799481	-0.001824061	0.017432167
2020-09-17	1183.0346	19033.62426	39.66138069	158.171828	506.3154491	26.46	-0.008860957	0.003065703	0.00237222	-0.008831344	-0.005625186	0.016000341
2020-09-18	1183.7486	18585.20402	39.25560649	158.2946268	516.5364795	25.83	0.000603351	-0.023841332	-0.010283661	0.000776062	0.019986022	-0.024097552
2020-09-21	1155.0767	17817.05825	38.16603338	154.5484466	512.2477366	27.78	-0.024519434	-0.042209454	-0.028148333	-0.023950406	-0.008337546	0.07277973
2020-09-22	1151.0354	17909.2037	37.9370342	153.3071538	506.4427912	26.86	-0.003504864	0.005158427	-0.006018151	-0.008064167	-0.011397001	-0.033678146
2020-09-23	1148.6345	17309.39828	38.23715667	152.861024	505.9466488	28.58	-0.00208804	-0.034065147	0.00787994	-0.002914281	-0.000980141	0.062068981
2020-09-24	1124.6392	17413.44977	38.14784983	147.6982404	494.6378738	28.51	-0.021111572	0.005993276	-0.002338335	-0.034357893	-0.0226053	-0.00245227
2020-09-25	1124.3893	17425.8731	37.534401	151.6902315	494.0623641	26.38	-0.000222229	0.000713179	-0.016211523	0.026669215	-0.001164174	-0.077648756
2020-09-28	1133.9158	16948.59368	38.10451773	154.1780838	494.9413001	26.19	0.008436908	-0.0277712	0.015074978	0.016267832	0.001777418	-0.007228489
2020-09-29	1129.5977	16555.71478	36.99087215	153.9964211	495.6768707	26.27	-0.0038154	-0.023453516	-0.029661667	-0.00117896	0.001485074	0.003049945
2020-09-30	1146.6644	16772.4594	36.46643952	154.4605634	495.3140776	26.37	0.014995654	0.013006874	-0.014278811	0.003009448	-0.000732183	0.003799397
2020-10-09	1198.7814	17599.44214	36.37379886	164.0751365	511.6957702	25	0.044448335	0.048128985	-0.002543669	0.060385662	0.032538188	-0.053351175
2020-10-13	1216.136	17634.97892	36.73184557	163.6023325	522.8028025	26.07	0.014373079	0.002017163	0.009795402	-0.002885791	0.021474093	0.041909403
2020-10-14	1227.1215	17842.79889	36.95492686	164.2969326	520.1660614	26.4	0.008992563	0.011715635	0.006054872	0.004236674	-0.005056233	0.012578782
2020-10-15	1196.582	17635.00507	36.45755015	160.0300446	518.7332803	26.97	-0.025202024	-0.011714152	-0.013550403	-0.026313779	-0.002758269	0.021361127
2020-10-16	1209.3808	17485.56996	35.91635759	161.5549541	522.0675312	27.41	0.010639334	-0.008509884	-0.014955739	0.009483781	0.006407109	0.016182773
2020-10-19	1214.6048	17611.1478	35.84033225	163.0484886	519.4577299	29.18	0.004310263	0.007156132	-0.002118976	0.009202275	-0.005011509	0.062575633
2020-10-20	1223.2891	18009.17656	35.97166987	162.8696591	521.9807648	29.35	0.007124458	0.022349338	0.003657822	-0.001097389	0.004845298	0.005809003
2020-10-21	1228.1195	17954.83099	35.82285479	162.8972618	523.6174353	28.65	0.003940923	-0.003022222	-0.004145589	0.000169463	0.003130594	-0.024139103
2020-10-22	1229.075	18259.26331	36.38958773	162.4559737	519.6095665	28.11	0.000777716	0.016813315	0.015696591	-0.002712672	-0.007683636	-0.019028058
2020-10-23	1225.1194	18044.39831	36.54212652	163.0061685	514.5742597	27.55	-0.003223545	-0.011837236	0.004183064	0.00338101	-0.009737817	-0.020122849
2020-10-26	1219.5466	17934.65779	36.42879842	159.8758075	507.5764007	32.46	-0.004559158	-0.006100263	-0.003106119	-0.019390733	-0.013692636	0.164006026
2020-10-27	1223.1205	17633.20027	36.14435609	162.5124287	508.6097898	33.35	0.00292623	-0.016951526	-0.007838816	0.016357172	0.002033858	0.02704921
2020-10-28	1218.3045	16637.37483	35.22907413	159.6723646	509.6196641	40.28	-0.003945242	-0.058131844	-0.0256491	-0.017630489	0.00198359	0.188797295
2020-10-29	1217.0648	16709.71626	34.93191665	158.2421817	511.2018397	37.59	-0.00101808	0.004338702	-0.008470783	-0.008997339	0.003099811	-0.06911701
2020-10-30	1195.205	16278.67972	34.11428187	157.7739071	505.8186733	38.02	-0.018124339	-0.026134103	-0.023684809	-0.002963615	-0.01058625	0.011374279
2020-11-03	1220.7432	16870.51079	34.58173699	160.1134975	513.0435261	35.55	0.021142135	0.035710915	0.01360959	0.014719883	0.014182436	-0.067172181
2020-11-05	1262.7629	18113.91381	35.76710675	165.081353	526.6519315	27.58	0.033842245	0.071113188	0.033702955	0.030555478	0.026179171	-0.253849284
2020-11-06	1258.6201	18247.1723	36.90761307	166.5571058	525.1301887	24.86	-0.003286136	0.007329764	0.031389181	0.008899828	-0.002893648	-0.103830786
2020-11-09	1285.6591	19598.46265	38.70769231	170.1060982	535.427568	25.75	0.021255543	0.071441001	0.047620502	0.021084121	0.01941941	0.035174541
2020-11-10	1267.4771	19568.09268	38.9675315	170.8349219	532.401339	24.8	-0.014243116	-0.001550812	0.006690426	0.004275372	-0.005668019	-0.037590974
2020-11-11	1231.9958	19402.93426	39.46487988	172.0731477	528.7830575	23.45	-0.028392933	-0.00847601	0.012682386	0.007221943	-0.006819353	-0.055973158
2020-11-12	1240.6151	18950.84395	39.70514713	170.8955937	528.2561082	25.35	0.006971849	-0.023575839	0.00606967	-0.006866857	-0.000997029	0.077908235
2020-11-13	1251.7741	19092.26814	39.23008294	171.5490143	525.021804	23.1	0.00895452	0.007434978	-0.012036956	0.003816217	-0.006141426	-0.092946113
2020-11-17	1256.0894	19873.73853	39.68060198	174.0473131	533.9765034	22.71	0.003441419	0.040115745	0.011418579	0.014458153	0.016912044	-0.017027261
2020-11-18	1264.6878	20049.32835	40.40077112	175.6075911	535.0264291	23.84	0.006822049	0.008796466	0.017986419	0.008924733	0.001964309	0.048559486
2020-11-19	1250.5835	20002.9816	40.12404052	173.3736975	535.1844221	23.11	-0.011215051	-0.002314312	-0.006873203	-0.012802544	0.000295256	-0.031099418
2020-11-20	1261.631	19820.28335	40.00697589	174.8598996	539.0000701	23.7	0.008795086	-0.009175517	-0.002921833	0.008535714	0.007104299	0.025209624
2020-11-23	1275.95	19949.63679	40.08656528	176.0977613	544.7854084	22.66	0.011285671	0.006505112	0.001987412	0.007054223	0.01067627	-0.044873793
2020-11-24	1284.5518	20318.00348	40.86378036	177.6055031	541.4711594	21.64	0.006718865	0.018296427	0.019202857	0.008525513	-0.006102167	-0.046057802
2020-11-25	1271.1761	20583.59593	41.34454314	175.3955676	535.902855	21.25	-0.010467329	0.012987081	0.01169634	-0.012521007	-0.0103369	-0.018186559
2020-11-27	1290.2395	20671.78965	41.65149142	176.6032702	543.0958844	20.84	0.014885325	0.004275507	0.007396731	0.006861996	0.013332983	-0.019482678
2020-12-01	1284.898	21104.06358	41.30963426	179.5563167	550.6822285	20.77	-0.004148522	0.020695657	-0.008241429	0.016583095	0.013872038	-0.003364579
2020-12-02	1279.0842	21406.42316	41.79241958	179.6192258	550.8155584	21.17	-0.004534985	0.014225416	0.011619226	0.000350297	0.000242088	0.019075447
2020-12-03	1289.1817	21752.66166	41.82590514	179.8831282	550.9964235	21.28	0.007863323	0.016045101	0.000800914	0.001468154	0.000328305	0.005182579
2020-12-04	1299.8561	22000.70015	42.35022527	181.641634	552.7646804	20.79	0.00824589	0.011338153	0.012457853	0.00972835	0.00320406	-0.023295563
2020-12-07	1294.0237	22265.95511	43.02969985	182.6449453	547.6357953	21.3	-0.004497055	0.011984557	0.015916831	0.005508377	-0.009321919	0.024234971
2020-12-08	1294.8291	22348.73618	42.82268426	183.738891	547.3260769	20.68	0.000622206	0.003710937	-0.004822603	0.005971601	-0.000565715	-0.029540023
2020-12-09	1297.4254	22111.13372	43.60007494	185.269926	540.6100348	22.27	0.002003122	-0.010688503	0.017990901	0.008298142	-0.012346547	0.074073432
2020-12-10	1294.2136	22641.27711	44.44824891	184.7740601	540.493557	22.52	-0.002478587	0.023693391	0.019266697	-0.002680039	-0.000215479	0.011163322
2020-12-11	1301.0278	22713.06818	44.4508658	184.9862058	535.9534876	23.31	0.005251315	0.003165788	5.88733E-05	0.001147477	-0.008435336	0.03447865
2020-12-14	1291.2483	22661.61542	44.51384378	186.177493	539.6575611	24.72	-0.007545143	-0.002267907	0.001415797	0.006419223	0.006887412	0.05873018
2020-12-15	1287.331	22789.88129	44.53907458	186.1317193	539.2331884	22.89	-0.003038342	0.005644092	0.000566647	-0.000245891	-0.000786683	-0.076912499
2020-12-16	1302.016	23084.84154	44.52224989	187.4798898	540.2073635	22.5	0.01134275	0.012859557	-0.000377823	0.007216994	0.001804963	-0.017184825
2020-12-17	1318.2175	23395.16094	44.71078084	188.2444042	546.2773975	21.93	0.012366613	0.013353012	0.004225593	0.004069556	0.011173828	-0.025659747
2020-12-18	1313.3892	23149.61262	44.85934822	188.7176173	544.3041276	21.57	-0.003669473	-0.010551157	0.003317345	0.002510669	-0.003618752	-0.016552102
2020-12-21	1290.3169	22459.72774	43.46120534	181.3961188	547.0397348	25.16	-0.017723125	-0.03025422	-0.031663291	-0.039568668	0.005013292	0.153951971
2020-12-22	1290.1861	22661.00253	43.3422925	183.8249804	537.9096913	24.23	-0.000101376	0.00892167	-0.002739818	0.01330097	-0.016830755	-0.037663897
2020-12-23	1299.1186	22770.32878	43.16003493	185.9635516	542.2079056	23.31	0.006899563	0.004812822	-0.004213941	0.011566584	0.007958832	-0.038709082
2020-12-28	1266.7974	22739.17193	44.22387203	190.2849621	544.5425196	21.7	-0.025194051	-0.001369246	0.024349785	0.022972054	0.004296511	-0.071570193
2020-12-29	1287.503	22990.26743	44.42188083	191.331693	542.2676711	23.08	0.0162127	0.010981898	0.004467425	0.005485785	-0.004186291	0.061654181
2020-12-30	1315.1081	22903.78724	44.65337166	192.4962556	548.4996606	22.77	0.021214184	-0.003768693	0.005197658	0.006068168	0.011426923	-0.013522562
2021-01-04	1325.0258	23023.59607	45.35334352	195.3776596	568.012733	26.97	0.007513063	0.005217328	0.015554083	0.014857699	0.034957175	0.169281257
2021-01-05	1326.2663	22411.33368	45.47029673	196.0244015	572.2427801	25.34	0.00093577	-0.026952807	0.002575393	0.003304747	0.007419506	-0.062340962
2021-01-06	1337.0294	22396.07364	45.63110739	195.6710453	576.5378888	25.07	0.008082586	-0.000681139	0.00353037	-0.00180424	0.007477718	-0.010712263
2021-01-08	1345.2267	23300.41542	46.76530984	198.0019349	578.9341584	21.56	0.006112262	0.03958553	0.024552022	0.011841894	0.004147695	-0.150832166
2021-01-11	1341.6129	22425.10962	47.13972253	199.3276186	571.3271295	24.08	-0.002690002	-0.038289893	0.007974326	0.006672993	-0.013226803	0.110541874
2021-01-12	1352.2852	22696.12329	46.58951067	200.7302442	585.3861775	23.33	0.007923355	0.012012833	-0.011740589	0.007012142	0.02430981	-0.031641534
2021-01-13	1357.6641	22977.19487	46.72725045	200.8535737	583.008936	22.21	0.003969747	0.012308067	0.002952093	0.000614216	-0.004069248	-0.049197448
2021-01-14	1381.8645	23469.13749	47.47750468	201.4385593	577.9518176	23.25	0.017668025	0.021184063	0.015928497	0.002908265	-0.008712009	0.045762494
2021-01-15	1376.8514	22831.81879	46.76331134	199.123761	577.3177103	24.34	-0.003634376	-0.027531136	-0.015157063	-0.011557872	-0.001097765	0.045815956
2021-01-19	1405.794	22786.51921	46.54680392	200.0144789	576.933286	23.24	0.02080297	-0.001986026	-0.004640607	0.004463212	-0.000666102	-0.046246156
2021-01-20	1442.1655	22562.0215	47.02384424	202.0024005	580.5067107	21.58	0.025543536	-0.00990107	0.010196455	0.009889823	0.006174724	-0.074107972
2021-01-21	1429.8276	22257.77138	46.65898712	201.2568189	587.5103691	21.32	-0.008591926	-0.013576805	-0.007789239	-0.003697783	0.011992534	-0.012121361
2021-01-22	1410.8997	21617.82939	46.1080505	198.3202956	583.1534369	21.91	-0.013326292	-0.029172814	-0.011877993	-0.01469842	-0.007443559	0.027297554
2021-01-27	1399.878	21531.05665	44.20707764	192.9441947	578.6772411	37.21	-0.007842496	-0.004022021	-0.042102662	-0.027482378	-0.007705457	0.529634389
2021-01-28	1373.6578	21902.25502	44.5363806	190.9355643	567.8900775	30.21	-0.018907981	0.017093212	0.007421493	-0.010464989	-0.018817006	-0.208404547
2021-01-29	1356.4961	21014.60114	43.01454084	188.6067134	567.7081071	33.09	-0.012572131	-0.041372112	-0.034768179	-0.012272046	-0.000320484	0.091058127
2021-02-01	1398.6082	21521.39365	43.16096348	196.4414269	568.2025677	30.24	0.030572621	0.023830005	0.003398246	0.040700339	0.000870598	-0.090065571
2021-02-02	1431.8323	21947.17293	44.50349843	201.6862378	573.7612065	25.56	0.023477353	0.019590841	0.030631339	0.026348907	0.009735305	-0.168136922
2021-02-03	1445.1009	22411.96556	44.04789665	203.7246906	570.7944338	22.91	0.009224193	0.020956658	-0.0102902	0.010056315	-0.005184159	-0.109455133
2021-02-04	1439.6242	22123.43851	44.3217083	205.4862685	567.8884463	21.77	-0.003797039	-0.01295738	0.006196984	0.008609685	-0.005104132	-0.051040621
2021-02-05	1440.2748	22315.89243	44.80075743	205.5840167	566.430483	20.87	0.000451821	0.008661477	0.01075046	0.000475579	-0.002570642	-0.042220154
2021-02-08	1448.5523	22303.53103	45.87761797	208.0557758	573.671481	21.24	0.005730715	-0.000554082	0.023752326	0.011951406	0.01270254	0.017573475
2021-02-09	1451.4065	22037.44858	46.14665729	208.0200393	586.9709819	21.63	0.001968442	-0.012001794	0.005847155	-0.000171779	0.022918484	0.018195044
2021-02-10	1470.7166	21923.94254	45.86746754	208.386921	593.917434	21.99	0.013216679	-0.005163908	-0.006068429	0.001762131	0.011764926	0.016506565
2021-02-18	1473.8509	21978.2373	46.09343757	210.1927786	595.5744831	22.49	0.00212887	0.002473444	0.00491449	0.008628554	0.002786148	0.022482961
2021-02-19	1471.4822	21963.71173	46.86759154	208.2964379	600.54577	22.05	-0.001608443	-0.000661125	0.016655837	-0.009062856	0.008312401	-0.019758164
2021-02-22	1426.7525	20469.77708	46.42221282	204.1537374	590.5311919	23.45	-0.030869309	-0.070442115	-0.009548355	-0.020088923	-0.016816401	0.061557893
2021-02-24	1406.9994	21349.19065	45.7672326	208.6372253	579.0676102	21.34	-0.013941531	0.042064321	-0.01420968	0.021723655	-0.019603216	-0.094287249
2021-02-25	1415.3019	20560.90261	46.2320279	209.3948071	582.2849715	28.89	0.005883514	-0.037622489	0.010104413	0.00362452	0.005540728	0.302912269
2021-02-26	1354.7977	19898.22058	45.5481955	198.4736858	568.7868126	27.95	-0.043690721	-0.032761031	-0.014901795	-0.053564973	-0.023454276	-0.033078315
2021-03-01	1384.1648	19762.99593	45.49009703	202.404461	575.4643248	23.35	0.021444781	-0.006819013	-0.001276353	0.019611452	0.011671543	-0.179820215
2021-03-02	1377.7099	19623.12415	46.05455076	205.2605681	568.2866873	24.1	-0.004674297	-0.007102622	0.012331925	0.014012258	-0.012551214	0.031614856
2021-03-03	1407.1204	19390.6329	45.80646459	211.1195228	579.8950004	26.67	0.021122719	-0.011918565	-0.005401351	0.028144196	0.020221031	0.101327498
2021-03-04	1376.1749	20121.44808	46.21354839	209.4562289	567.697867	28.57	-0.022237508	0.036996206	0.008847781	-0.007909646	-0.0212577	0.068817878
2021-03-05	1363.9689	20258.18665	46.27045092	206.4380811	565.5240846	24.66	-0.00890908	0.006772676	0.001230538	-0.014514268	-0.003836468	-0.147174719
2021-03-09	1329.2144	19065.4211	46.73971314	208.2994506	540.5380111	24.03	-0.025810668	-0.06068271	0.010090643	0.008976193	-0.045187924	-0.025879448
2021-03-10	1350.115	19631.73937	46.6317462	209.385366	540.5068423	22.56	0.015601683	0.029271331	-0.002312634	0.0051997	-5.76642E-05	-0.063124623
2021-03-12	1361.7641	20518.79145	48.15672466	208.3197772	556.3219749	20.69	0.008591218	0.04419351	0.032179231	-0.005102121	0.028839922	-0.086527935
2021-03-15	1349.4352	20402.3129	48.76319753	207.2861023	551.2874968	20.03	-0.009094857	-0.00569285	0.01251509	-0.004974314	-0.009090772	-0.032419342
2021-03-16	1359.7742	20415.91104	49.02016476	207.3186968	555.8107231	19.79	0.007632522	0.000666278	0.00525586	0.000157232	0.008171364	-0.01205439
2021-03-17	1356.4708	20600.50905	48.07865475	204.291519	555.3398198	19.23	-0.00243233	0.009001237	-0.019393429	-0.014709219	-0.000847596	-0.0287052
2021-03-18	1368.8808	20701.88567	47.94471826	201.661115	557.8833593	21.58	0.009107145	0.004909005	-0.002789666	-0.012959348	0.004569693	0.1152954
2021-03-19	1365.6533	21100.88782	47.18089771	204.7759971	548.1655151	20.95	-0.002360549	0.019090325	-0.016059543	0.015328045	-0.017572631	-0.029628313
2021-03-22	1363.7313	20804.62852	47.06119586	205.3746773	554.8345299	18.88	-0.001408376	-0.014139629	-0.002540307	0.00291932	0.012092649	-0.104035486
2021-03-23	1350.0483	20612.54277	46.47205077	206.3538275	549.2279225	20.3	-0.010084176	-0.009275724	-0.012597721	0.0047563	-0.01015641	0.072517725
2021-03-24	1325.5732	20254.88279	46.24999171	202.3210762	541.0541451	21.2	-0.0182954	-0.017503873	-0.004789788	-0.019736383	-0.014994158	0.043380296
2021-03-25	1307.328	20103.54883	45.16273054	198.862403	538.8325063	19.81	-0.01385961	-0.007499532	-0.023789084	-0.017242778	-0.004114584	-0.067814321
2021-03-26	1322.8369	20123.18238	45.81386587	201.6879048	547.7965243	18.86	0.011793238	0.000976145	0.014314592	0.014108334	0.016499138	-0.049143584
2021-03-30	1334.7452	20272.67475	46.4893899	203.3113398	551.3656323	19.61	0.008961815	0.007401405	0.014637319	0.008017021	0.006494257	0.038996363
2021-03-31	1331.4239	20472.83131	46.78484009	202.3205706	550.7012477	19.4	-0.002491441	0.009824797	0.006335108	-0.004885075	-0.001205707	-0.010766574
2021-04-01	1361.3175	20274.65609	46.63757167	204.2368911	552.8485156	17.33	0.02220401	-0.009727068	-0.003152745	0.009427128	0.00389157	-0.112833962
2021-04-06	1360.2621	20884.97512	45.60904482	202.1289331	557.2183173	18.12	-0.000775579	0.029658369	-0.022300427	-0.010374775	0.007873083	0.044577197
2021-04-07	1347.5713	21056.4759	45.82784544	201.3754172	557.4017498	17.16	-0.009373467	0.00817815	0.004785837	-0.003734863	0.000329139	-0.054435207
2021-04-08	1351.6214	21197.76938	45.10344207	201.5207493	557.4375409	16.95	0.003000974	0.006687802	-0.015933321	0.000721437	6.42085E-05	-0.01231326
2021-04-09	1337.1894	20847.93239	45.21375181	200.8335747	551.7140198	16.69	-0.01073496	-0.016641181	0.00244272	-0.003415772	-0.010320631	-0.015458096
2021-04-12	1324.496	20999.26474	45.65046387	192.6198688	546.6053621	16.91	-0.009537939	0.007232647	0.009612484	-0.041757924	-0.009302749	0.013095425
2021-04-13	1323.1528	20906.94695	45.49454009	194.1009707	543.6105065	16.65	-0.001014636	-0.004405931	-0.003421448	0.007659836	-0.005494074	-0.015494946
2021-04-15	1339.7764	21465.14734	47.1509964	196.1998447	545.8242323	16.57	0.012485361	0.026349072	0.035762821	0.010755264	0.004063995	-0.004816385
2021-04-16	1354.6149	21502.69507	46.74464282	198.4317622	550.8009514	16.25	0.011014473	0.001747714	-0.008655484	0.011311518	0.009076489	-0.019500923
2021-04-19	1349.5052	21693.3252	47.30528698	193.9236126	560.0841733	17.29	-0.003779201	0.008826339	0.011922408	-0.022980942	0.016713588	0.062035391
2021-04-20	1346.1592	21725.56503	46.58953352	192.5381088	560.2291713	18.68	-0.002482506	0.00148506	-0.015246151	-0.00717023	0.000258853	0.077325133
2021-04-22	1338.0592	21716.93562	46.86747427	194.0847352	559.6000801	18.71	-0.006035295	-0.00039728	0.005948009	0.008000741	-0.001123549	0.001604707
2021-04-23	1350.6591	22000.96013	47.0700076	193.5295896	561.0056966	17.33	0.00937249	0.012993695	0.004312094	-0.002864424	0.002508674	-0.076619037
2021-04-26	1350.8801	22101.90239	48.08914186	195.8393652	556.1280046	17.64	0.00016361	0.004577591	0.021420394	0.011864339	-0.008732568	0.017729947
2021-04-27	1355.203	21937.92286	48.15696555	198.549208	556.5437325	17.56	0.003194953	-0.007446909	0.001409381	0.013742211	0.000747261	-0.004545462
2021-04-28	1369.8391	22416.3031	47.73512563	201.4775173	558.796093	17.28	0.010742029	0.021571734	-0.008798278	0.01464083	0.004038883	-0.016073825
2021-04-29	1374.5339	22375.69653	47.65275758	202.8816181	563.0249709	17.61	0.003421404	-0.001813118	-0.001727013	0.006944848	0.007539345	0.018917159
2021-04-30	1348.5246	22003.93093	47.64574368	199.7105809	558.6554189	18.61	-0.019103586	-0.016754277	-0.000147199	-0.015753424	-0.007791122	0.055232148
2021-05-06	1350.939	22671.87394	48.86704416	202.4262468	557.3079674	18.39	0.0017888	0.029904007	0.025309924	0.013506384	-0.002414868	-0.011892032
2021-05-07	1351.1109	23372.67974	49.38104241	204.3673133	555.3719609	16.69	0.000127237	0.030442685	0.010463368	0.009543323	-0.003479902	-0.096997301
2021-05-10	1348.7476	23343.48767	49.83699164	206.5008754	560.2312594	19.66	-0.001750685	-0.001249763	0.009190919	0.010385721	0.008711573	0.163776377
2021-05-11	1329.9383	23466.41412	49.26062859	205.421651	561.5929217	21.84	-0.014043908	0.005252168	-0.011632359	-0.005239951	0.002427587	0.105157036
2021-05-12	1338.654	22867.24546	49.27592517	203.5036139	563.4994672	27.59	0.006532081	-0.025864655	0.000310475	-0.009380937	0.003389139	0.233710237
2021-05-14	1319.0641	23128.16805	48.92101037	203.3063425	568.4368485	18.81	-0.014742162	0.011345713	-0.007228664	-0.000969846	0.008723835	-0.383064745
2021-05-17	1338.7314	23304.87375	49.18604588	206.4222162	572.3398597	19.72	0.014799979	0.007611242	0.005402999	0.015209747	0.006842753	0.047244706
2021-05-18	1354.753	23386.8898	49.93602216	209.907039	575.9064442	21.34	0.011896701	0.003513088	0.015132666	0.016741097	0.006212249	0.078949897
2021-05-19	1351.5038	23218.21693	49.31885285	208.7881658	571.8130789	22.18	-0.002401251	-0.007238417	-0.012436211	-0.005344584	-0.007133071	0.038607736
2021-05-20	1351.115	23193.97943	49.35217935	207.5432448	570.9776602	20.67	-0.000287721	-0.001044445	0.000675507	-0.005980451	-0.001462068	-0.070507608
2021-05-21	1358.2556	23120.1852	49.73430959	211.4810561	568.1825201	20.15	0.005271052	-0.003186684	0.007713103	0.018795699	-0.00490738	-0.025479085
2021-05-24	1355.7444	23316.40568	49.77568724	211.8059312	570.3686274	18.4	-0.001850553	0.008451165	0.000831628	0.001535011	0.003840161	-0.090853624
2021-05-25	1371.8164	23144.09296	50.14185342	212.2740132	586.035802	18.84	0.011785025	-0.007417635	0.0073294	0.002207519	0.027098017	0.023631605
2021-05-26	1380.8209	23323.33289	50.56181306	213.353585	589.4060183	17.36	0.006542476	0.007714687	0.008340552	0.005072858	0.005734398	-0.08181356
2021-05-27	1384.1938	23538.00308	50.88460225	214.3716239	593.0427177	16.74	0.002439699	0.009161996	0.006363759	0.004760256	0.006151152	-0.036367644
2021-05-28	1383.6326	24018.24303	50.7848022	215.7284355	591.9331644	16.76	-0.000405517	0.020197401	-0.001963227	0.006309304	-0.001872702	0.00119403
